# Supplementary material for: Targeted Amplicon Sequencing for Single-Nucleotide-Polymorphism Genotyping of Attaching and Effacing Escherichia coli O26:H11 Cattle Strains via a High-Throughput Library Preparation Technique
Source: Appl Environ Microbiol. 2016 Jan 7;82(2):640–9. doi: 10.1128/AEM.03182-15 (PMC4711113; doi:10.1128/AEM.03182-15)
Supplement: Supplemental material [file AEM.03182-15_zam999116857sd2.xlsx]

## Sheet: Table S1
Table S1. Single nucleotide polymorphism (SNP) genotypes and SNP changes of Bletz et al (Evolution of enterohemorrhagic Escherichia coli O26 based on single-nucleotide polymorphisms.2013.Genome Biol. Evol. 5(10):1807-1816) clonal complex reference strains and Norman et al (Association of nucleotide polymorphisms within the O-antigen gene cluster of Escherichia coli O26, O45, O103, O111, O121, and…
Locus tag	Gene		1226/65	1557/77 (DEC10c)	HUSEC013	HUSEC014	HUSEC015	HUSEC016	HUSEC017	HUSEC018	HUSEC019	HUSEC020	11368 (Reference sequence NC_013361.1)	SNP Change	Absolute SNP Position in genome	Amplicon Start	Amplicon End	Amplicon Start including Forward primer	Amplicon End including Reverse Primer
			SNP-CC4	SNP-CC4	SNP-CC3	SNP-CC4	SNP-CC3	SNP-CC3	SNP-CC4	SNP-CC2	SNP-CC1	SNP-CC1
ECO26_0083	fruR		T	T	T	T	G	G	T	G	G	G	T	T-G	90659	90601	90729	90580	90749
ECO26_0094	murC		T	T	T	T	T	T	T	T	T	G	T	T-G	102806	102734	102867	102713	102888
ECO26_0341	ykgF		T	T	T	T	T	T	T	G	G	G	T	T-G	363280	363197	363339	363177	363360
ECO26_0370	prpC		T	T	T	T	T	T	T	C	C	C	T	T-C	398342	398274	398427	398253	398448
ECO26_0554	ybcF		A	A	A	A	A	A	A	A	A	G	A	A-G	598509	598435	598553	598416	598573
ECO26_0653	ybdK		T	T	G	T	G	G	T	G	G	G	T	T-G	693357	693323	693459	693302	693480
ECO26_0785	sdhB		C	C	C	C	C	C	C	C	G	G	C	C-G	841192	841131	841275	841112	841296
ECO26_0787	sucB		T	G	T	G	T	T	G	T	T	T	T	T-G	844779	844728	844855	844709	844876
ECO26_0968	ybjG		A	A	A	A	A	A	A	A	T	T	A	A-T	1020736	1020668	1020813	1020646	1020834
ECO26_1012	cydC		C	C	C	C	C	C	C	G	G	G	C	C-G	1066493	1066400	1066568	1066379	1066589
ECO26_1062	ssuD		A	A	C	A	C	C	A	C	C	C	A	A-C	1135005	1134951	1135072	1134931	1135092
ECO26_1083	ycbG		A	A	G	A	G	G	A	G	G	G	A	A-G	1157959	1157900	1158024	1157877	1158044
ECO26_1434	ptsG		C	C	C	C	C	C	C	C	C	C	A	A-C	1447293	1447236	1447353	1447216	1447372
ECO26_1531	hyaE		C	C	T	C	T	T	C	T	T	T	C	C-T	1528765	1528699	1528816	1528678	1528837
ECO26_1687	minD		C	C	C	C	C	C	C	C	C	C	T	T-C	1652262	1652197	1652353	1652177	1652374
ECO26_1741	narH		T	T	C	T	C	C	T	C	C	C	T	T-C	1711223	1711123	1711269	1711104	1711289
ECO26_1835	yciK		G	G	G	G	G	G	G	G	G	G	A	A-G	1787173	1787142	1787288	1787121	1787309
ECO26_1890	ycjF		G	G	A	G	A	A	G	A	A	A	G	G-A	1844594	1844503	1844630	1844484	1844651
ECO26_2286	speG		A	A	A	A	A	A	A	T	T	T	A	A-T	2221328	2221282	2221418	2221263	2221440
ECO26_2339	fumC		A	A	G	A	G	G	A	G	G	G	A	A-G	2265373	2265331	2265439	2265311	2265462
ECO26_2367	pdxH		G	G	G	G	G	G	G	C	C	C	G	G-C	2297263	2297174	2297340	2297153	2297360
ECO26_2432	ydiA		C	C	C	C	C	C	C	C	A	A	C	C-A	2368018	2367949	2368122	2367929	2368144
ECO26_2433	aroH		A	A	A	A	A	A	A	A	A	A	C	C-A	2368309	2368256	2368398	2368236	2368418
ECO26_2838	rcsA		A	A	G	A	G	G	A	G	G	G	A	A-G	2735850	2735762	2735890	2735739	2735912
ECO26_3081	fruB		A	A	G	A	G	G	A	G	G	G	A	A-G	3018001	3017898	3018069	3017879	3018088
ECO26_3092	yejE		A	A	T	A	T	T	A	T	T	T	A	A-T	3030971	3030862	3031009	3030842	3031030
ECO26_3306	truA		G	G	G	G	G	T	G	G	G	G	G	G-T	3232926	3232840	3232980	3232820	3233001
ECO26_3433	oxc		C	C	C	C	C	C	C	C	T	T	C	C-T	3349414	3349361	3349503	3349339	3349522
ECO26_3489	yfeG		A	A	A	A	A	A	A	A	C	C	A	A-C	3410529	3410554	3410571	3410425	3410594
ECO26_3612	recO		A	A	T	A	T	T	A	T	T	T	A	A-T	3551044	3550982	3551093	3550961	3551113
ECO26_3961	ygeY		A	A	G	A	G	G	A	G	G	G	A	A-G	3914494	3914403	3914515	3914382	3914534
ECO26_3979	lysS		C	C	C	C	C	C	C	C	T	T	C	C-T	3939467	3939394	3939498	3939374	3939520
ECO26_4164	ttdB		G	G	G	G	G	G	G	G	G	G	A	A-G	4129239	4129197	4129319	4129177	4129339
ECO26_4280 #1	glmM		G	G	G	G	G	G	G	G	G	G	A	A-G	4253102	4253021	4253180	4253000	4253173
ECO26_4280 #2	glmM		A	A	A	A	A	A	A	C	C	C	A	A-C	4254024	4253940	4254098	4253918	4254118
ECO26_4302	kdsC		T	T	T	T	T	T	T	C	C	C	T	T-C	4272578	4272505	4272655	4272485	4272676
ECO26_4343	tldD		A	A	A	A	A	A	A	G	G	G	A	A-G	4314205	4314141	4314289	4314122	4314306
ECO26_4351	yhdH		G	G	T	G	T	T	G	T	T	T	G	G-T	4326496	4326408	4326546	4326388	4326563
ECO26_4486	yrfF		A	A	A	A	A	A	A	A	C	C	A	A-C	4446501	4446463	4446598	4446442	4446620
ECO26_4837	gidA		C	T	C	T	C	C	T	C	C	C	T	T-C	4858567	4858501	4858612	4858479	4858634
ECO26_4917	uhpT		A	A	C	A	C	C	A	C	C	C	A	A-C	4943021	4942949	4943056	4942928	4943078
ECO26_5089	secE		C	C	A	C	A	A	C	A	A	A	C	C-A	5143059	5142980	5143130	5142959	5143150
ECO26_5096	rpoC		C	C	C	C	C	C	C	C	C	C	T	T-C	5151319	5151209	5151375	5151190	5151395
ECO26_5099	thiG		A	G	A	G	A	A	G	A	A	A	G	G-A	5157488	5157399	5157530	5157380	5157551
ECO26_5139	lysC		A	A	G	A	G	G	A	G	G	G	A	A-G	5206902	5206818	5206940	5206799	5206963
ECO26_5227	adiC		T	T	C	T	C	C	T	C	C	C	T	T-C	5302486	5302427	5302561	5302408	5302581
ECO26_5302	dipZ		G	G	C	G	C	C	G	C	C	C	G	G-C	5389233	5389160	5389297	5389140	5389317
ECO26_5384	cysQ		T	T	G	T	G	G	T	G	G	G	T	T-G	5467060	5467010	5467120	5466991	5467141
	Gene													SNP Change non-STEC allele →STEC allele	Absolute SNP Position in genome	Amplicon Start	Amplicon End	Amplicon Start including Forward primer	Amplicon End including Reverse Primer
	rmlA													G→T	2864645	2864573	2864699	2864551	2864719
	wzx													T→G	2862297	2862345	2862250	2862366	2862229
	fnl1													G→A	2859990	2860042	2859905	2860063	2859882
