# Supplementary material for: Targeted Amplicon Sequencing for Single-Nucleotide-Polymorphism Genotyping of Attaching and Effacing Escherichia coli O26:H11 Cattle Strains via a High-Throughput Library Preparation Technique
Source: Appl Environ Microbiol. 2016 Jan 7;82(2):640–9. doi: 10.1128/AEM.03182-15 (PMC4711113; doi:10.1128/AEM.03182-15)
Supplement: Supplemental material [file AEM.03182-15_zam999116857sd3.xlsx]

## Sheet: Table S2
Table S2. Forward and reverse oligonucleotides to target the absolute genome position of 51 previously identified single nucleotide polymorphisms (SNPs).
Locus tag	Gene	Forward Primer 5'-3'	Tm	Reverse Primer 5'-3'	Tm	Length of amplicon (without universal tags)		Amplicon
ECO26_0083	fruR	ATGGTAAACTGCCTTCTGACC	59.5	ACCAGGTTTTGGCTTACGCG	60.5	170		ATGGTAAACTGCCTTCTGACCTGGCAATTGCCACCTTTGGCGATAACGAACTGCTCGACTTCTTACAGTGCCCGGTGCTTGCAGTGGCTCAACGTCACCGCGATGTCGCAGAGCGTGTGCTGGAGATTGTCCTGGCAAGCCTGGACGAACCGCGTAAGCCAAAACCTGGT
ECO26_0094	murC	TTAATGAATCTGGGAGCGACG	59.5	AAACGCATTAACTCAGCCAGC	59.5	176		TTAATGAATCTGGGAGCGACGATTTATTTCAACCATCGCCCGGAAAACGTACGTGATGCCAGCGTGGTCGTTGTTTCCAGCGCCATTTCTGCCTATAACCCGGAAATTGTCGCAGCTCATGAAGCGCGTATTCCGGTGATCCGTCGTGCCGAAATGCTGGCTGAGTTAATGCGTTT
ECO26_0341	ykgF	CCTACGCCTGCTCTTTATGC	60.5	ATCCCGACTTTCCACAATCCT	59.5	184		CCTACGCCTGCTCTTTATGCACTGCTTGTGACAGCGTGTGTCCGGTGCGTATTCCGCTGTCAAAACTGATTTTGCGTCATCGTCGGGTGATGGCTGAAAAAGGTATCACCGCAAAAGCAGAGCAACGGGCGATAAAAATGTTCGCTTATGCCAATAGTCATCCAGGATTGTGGAAAGTCGGGAT
ECO26_0370	prpC	AACTCGCCGCTTACAAAACGA	59.5	AGCAGTTTGTCGGCAATATCC	59.5	196		AACTCGCCGCTTACAAAACGAAACTGAAAGCCCTGCGCGGTTTACCGGCTAACGTGCGTACCGTGCTGGAAGCCTTACCGGCGGCGTCGTACCCGATGGATGTCATGCGCACCGGCGTTTCCGCGCTCGGCTGCACACTGCCAGAAAAAGAGGGGCACACTGTCTCTGGCGCGCGGGATATTGCCGACAAACTGCT
ECO26_0554	ybcF	ATCCTCACCGATGCTGACG	59.5	CCACGGCTTCTGACATAACC	60.5	158		ATCCTCACCGATGCTGACGCGGTTTATGAAAACTGGGGAACGCCGCAGCAACGCGCCATTCGCCATGCCACACCGGATGAGTTAGCGCCATTTACCAAAGCCGATGGTTCGATGGGGCCGAAGGTAACGGCGGTAAGTGGTTATGTCAGAAGCCGTGG
ECO26_0653	ybdK	ACCCATTTTATGTGCGGAAGG	59.5	AACGCCCGTTTAAACATCAGG	59.5	179		ACCCATTTTATGTGCGGAAGGGGCGATTTTTTCCAGCAATCGCAAGGTATCTTCCTTTAGCGGTCGACGATCGCCAGTGTGCGGATCGGTAATGACGCCTTCCAGCCCATAGCGGCAGGCCTGGAAACGGTTGAATTTATACAGCAGGTAATCTTTCTCCTGATGTTTAAACGGGCGTT
ECO26_0785	sdhB	ATTGTGATTCGCCCGCTGC	59.5	ATACATTCATACAGCCCGTCG	59.5	185		ATTGTGATTCGCCCGCTGCCAGGTTTACCGGTGATCCGCGATTTGGTGGTAGACATGGGACAATTCTATGCGCAATATGACAAAATTAAGCCTTACCTGTTGAATAATGGACAAAATCCGCCAGCTCGCGAGCATTTACAGATGCCAGAGCAGCGCGAAAAACTCGACGGGCTGTATGAATGTAT
ECO26_0787	sucB	ACCTGCCTGAATCCGTAGC	59.5	TACCTTCATCTTCCAGAACCG	59.5	168		ACCTGCCTGAATCCGTAGCCGATGCCACCGTCGCAACCTGGCATAAAAAACCCGGCGACGCAGTCGTACGTGATGAAGTGCTGGTAGAAATCGAAACTGACAAAGTGGTACTGGAAGTACCGGCATCAGCAGACGGCATTCTGGATGCGGTTCTGGAAGATGAAGGTA
ECO26_0968	ybjG	ACAGAAGCGATACCACGATTGC	59.5	TCCGGCTCACTTTTAATGGTG	59.5	189		ACAGAAGCGATACCACGATTGCAGACGTTGATAGAGTTTATGCCCCATCGCTTGCCAGATAATCTGAGCGCTAAGGCAGCCAATCATACCAGCCAGCAATCCACCGAGCATATCCAGCGGCCAGTGCACGCCAAGATAAACGCGCGACCAGGCAATGACGACGGCCAGCACCATTAAAAGTGAGCCGGA
ECO26_1012	cydC	AGTTGTTGGCGATACTGTCCG	61.2	TTTATCTGCGCGTTATCTCGC	59.5	211		AGTTGTTGGCGATACTGTCCGCGAAGATGAGTCAGATTTTGCCCGGTGCTTTTTCCCGCACGATAAAACAGCGGTGGCATCAGGAAAAGCGTCAGTAACATAATGCCGCCCAGCCTAAAGGCGAGGGTGAAATCAAGGAAACTTAACCCGATTGTCACCACCATAATCACCACAAAAGCGCCCACCAGCGGCGAGATAACGCGCAGATAAA
ECO26_1062	ssuD	TAAATTCCGCCGAGGCTTCG	60.5	TAACCTCACCTACCGTTGCC	60.5	162		TAAATTCCGCCGAGGCTTCGTAGCGCTCGCTATGATCAAGGAACACGCCGTCGCCTGCCAGCTCTTGTGGATCGATGCCTGTGACCAGATTAAACAACGCACGACCATTTGAGAGACGGTCAAGCGTGGCGGCCTGGCGAGCGGCAACGGTAGGTGAGGTTA
ECO26_1083	ycbG	ATGGAAGTATCTGGTGAAGAAGC	60.9	ATGCGATTGACCAGTTCCGG	60.5	168		ATGGAAGTATCTGGTGAAGAAGCATCGCGAAGGGGAGTTAATCACCCGTTACATAGAAGCCAGTGCCGCCCAGGAAGCCGTCAATGTGTTGCTCTCGCTCGAAAATGAACCCGTGCTGGTAAATGGCTGGATTGACAAGCATATGAATCCGGAACTGGTCAATCGCAT
ECO26_1434	ptsG	CCTCGGCTTTACCAATAACG	58.4	TCCGAGTACGCCAGTATCC	59.5	157		CCTCGGCTTTACCAATAACGATGGCGTATCCGCGCTGGCCGCAGTTGTTGCCTATGGCATCATGGTTAAAACCATGGACGTGGTTGCGCCACTGGTACTGCATTTACCTGCTGAAGAAATCGCCTCTAAACACCTGGCGGATACTGGCGTACTCGGA
ECO26_1531	hyaE	AATTACTGCGCGAGTTTCCCG	61.2	CACGGGTGAATACCATTCAGC	61.2	160		AATTACTGCGCGAGTTTCCCGACTATACATGGCAGGTGGCGATTGCTGACCTTGAGCAGAGCGAAGCCATCGGCGATCGCTTTGGCGCCTTTCGCTTTCCTGCCACTTTAGTGTTTACCGGCGGAAACTATCGCGGCGTGCTGAATGGTATTCACCCGTG
ECO26_1687	minD	GATTTAGCGTTGCATCGCCC	60.5	TTGTTACTTCGGGCAAAGGGG	61.2	198		GATTTAGCGTTGCATCGCCCTGAATGACGTTGACGAAATCGTAAACGACCCGGCGTTCACAACCCATAATCAGGTCGAGATTACGTAGGCCGATATCAAAATCTATCACGACAGTTTTCTTTCCCTTCTGGGCCAAACCAGTGGCGATGGCCGCGCTGGAGGTTGTCTTACCAACACCCCCTTTGCCCGAAGTAACAA
ECO26_1741	narH	TTCGCTGATTACCGGGGAAC	60.5	TTCAGGCAGTGTTCGCACAG	60.5	186		TTCGCTGATTACCGGGGAACGGATGGCGAAAATCGAAAAAGGGCCGAACTGGGAAGATGACCTGGGTGGTGAGTTTGACAAACTGGCGAAAGACAAGAACTTCGACAACATCCAGAAGGTGATGTATAGCCAGTTCGAAAACACCTTTATGATGTATTTGCCGCGCCTGTGCGAACACTGCCTGAA
ECO26_1835	yciK	ATAGCGTGCATACGTCATCGC	61.2	AAATGCCCTTCTGTTTCAGGC	59.5	189		ATAGCGTGCATACGTCATCGCGGCTTCACGGCCAATCCCATCGCTGGCTCCCATCACCAGGATAATGCGATCATTGAGTAAATCTTGTTTTGGCTGGTAATGCATGGCTACTCCTCAACGACGTTGTCTGTCGCGCTGCCAGTGTACTTTATGACTTTGGGGCTTTATGCCTGAAACAGAAGGGCATTT
ECO26_1890	ycjF	TGCTCGTTTGTCTACCCGC	59.5	AGCGTTTCTTTCACCTGACCG	61.2	168		TGCTCGTTTGTCTACCCGCGCAGCTCAGGGAATTGGTGCTGGACTTCTGACGGCACGACTCGGGATTAAAGCTATGGAGCTTTGCCGCCCGCTGCCGTGGATTGACGATGGCAAACCTCGCCTCGGGGATTTCCGTCGTCAGCTTATCGGTCAGGTGAAAGAAACGCT
ECO26_2286	speG	ACACGTTATGCCAAGCGCC	59.5	TTCGCTCTGATCGTGAATATGC	60.1	178		ACACGTTATGCCAAGCGCCCACAGTGTTAAGCTACGCCCGCTGGAGCGTGAAGATTTACGCTATGAACATCAACTCGACAACAACGCCAGTGTGATGCGTTACTGGTTTGAGGAACCCTACGAAGCCTTTGTTGAACTCTCTGATCTGTATGATAAGCATATTCACGATCAGAGCGAA
ECO26_2339	fumC	TGTTAAGCGCAGTCACCAGC	60.5	AATGGTGATCCACAATTTCCTGC	60.9	152		TGTTAAGCGCAGTCACCAGCATCAGCGATTCATTGAGTAATTGATTGATTCGCTCACGATTCAGTTCAATACCCACTGCGCAGTGTTTGTTAAAACTTTCCATGCCATCTGCCAGCAAGCGCACCGATTGCAGGAAATTGTGGATCACCATT
ECO26_2367	pdxH	TTCCACGCATCATTTTCTCGC	59.5	TTTCGAAGCAGTCCAGTCGC	60.5	208		TTCCACGCATCATTTTCTCGCTGGTACAAAAAGCGGTCATGCAGGCGATGCTCACCGCCCTGCCAGAACTCAATCTGTTCAAGGCTGACGCGAAAACCGCCCCAAAAGCTGGGCAATGGCACTTCGCCCTGTTGAAACTTCTGCTTCAGCTCCAGGAATTTACTTTCAAGGATACCGCGGGCAGAAATGCGACTGGACTGCTTCGAAA
ECO26_2432	ydiA	AAGTCGCGGAAGTAGAAGCG	60.5	AATCGCAGCTGATTTCAAGTGC	60.1	216		AAGTCGCGGAAGTAGAAGCGTTGTACCGTAAAAATCAGATCCCGTGGATTAACAGTACCAATTATTCGGTAGAAGAGATTGCCACCAAGCTCCTCGATATCATGGGGCTTAGCCGCCGAATGTACTAGAGAACTAGTGCATTAGCTTATTTTTTTGTTATCATGCTAACCACCCGGCGAGGTGTGACACACCTCGCACTTGAAATCAGCTGCGATT
ECO26_2433	aroH	TACTGCGCGTATTGAGAGCC	60.5	ATTGCAGCGGTGAGATCGTG	60.5	183		TACTGCGCGTATTGAGAGCCTGGTAACGCCCGCCGAACTCGCGCTACGGTATCCCGTAACGCCTGGCGTCGCCCCCCATGTCACCGACTCCCGCCGCAGAATTGAAAAAATACTGAATGGTGAAGATAAGCGACTGTTGGTCATTATTGGCCCCTGCTCGATCCACGATCTCACCGCTGCAAT
ECO26_2838	rcsA	TACACCCGACTAGGTTTAACC	59.5	TACGCTGACTGTTAGAAGCATC	60.1	172		TACACCCGACTAGGTTTAACCGGGTATCTGTTGAGTAGAGGGGTTAAAAAAAGAGAAATCAACGACATTGAAACCGTTGATGACCTTGCCATAGCTTGTGATTCACAGCACCCTTCAGTGGTGTTTATTAATGAGGACTGTTTCATCCACGATGCTTCTAACAGTCAGCGTA
ECO26_3081	fruB	TTAACACGTCGTCGGTCGG	59.5	TAAGCCGTGCGGCAAATGC	59.5	210		TTAACACGTCGTCGGTCGGCGCATCATCGCTGGTCAGCAGCGCCAGCAACGTTGCCGCATCCGCTTTCAGCAAGCGGTCAGCTTTATTGTCGAGCAACAAATCAGCGAGACGCTTAAGAACCACAATGGGCTGATCGTCATTCATCGCCACACTCACCAGCATGGCTGCCGTTTCGCCGTCCACATCAAAAGCATTTGCCGCACGGCTTA
ECO26_3092	yejE	GATAAGCCCTTCCCTTCTCC	60.5	GACTTTACCGCCGTAATAGCC	61.2	189		GATAAGCCCTTCCCTTCTCCACCCTCCCGGCAAAACTGGCTGGGAACGGATGCCAACGGCGGCGATGTGCTGGCACGTATTCTCTATGGCACGCGGATCTCGGTTCTGTTTGGCCTGATGCTGACTCTCAGTTCCAGCGTGATGGGCGTGCTGGCGGGGGCGCTACAAGGCTATTACGGCGGTAAAGTC
ECO26_3306	truA	ACCACATAAGGACCGTGACG	60.5	GTACTGAGTAAAGGGGTAACC	59.5	182		ACCACATAAGGACCGTGACGCATGACATTAATATGCATAACGTTGCGCCACGGGGTTCGGGACTGGCACTGCACCGCACGGAACGAGGTGAAATCATTCTCGCCCAGCAAGCATTGCGCAGCCCGATGCATCCGTTCAGCGTCCAGCGGTTCGTAAAAATGGGTTACCCCTTTACTCAGTAC
ECO26_3433	oxc	AAGTGGATGCGTATCTTCAAGG	60.1	CCCGAAGTCAGTCACTAGC	59.5	184		AAGTGGATGCGTATCTTCAAGGATCCCTTTCGCCATAGACATTGGCAGGAATGGAATCTGAGTACTTTCAATAAACTCACGAAGCTGTTCATCAGCTTGTGAATACGCCGCGCCTTTGCCAAGGATAATTAATGGCCGTTCAGCTTTTGCTAAAAGCGAAATTGCGCTAGTGACTGACTTCGGG
ECO26_3489	yfeG	AAACCAGAACGAGTTCGGCC	60.5	AACATGCTTTAACGATTACCGCC	60.9	170		AAACCAGAACGAGTTCGGCCAGACCAGGCACGACTGACGCAGCGCCAGACCGGTGTATTCACGAAAAACCTGAATATCATCGAGTAGAATTTCCGTAAATTCACAATGAAACTTGCCCGGATGCAGCTGATCGTAAATCTGCTGCCAGGCGGTAATCGTTAAAGCATGTT
ECO26_3612	recO	GTAAAATTGACGCCATAGCCC	59.5	CGTACTGGAATACGAGACGC	60.5	153		GTAAAATTGACGCCATAGCCCAGATGCCCGAGCAGTGCCAGTTCAAAGCGGCGCAGCGCGGGTTCTGGCGTACCAGTGGCACCAGCAAGAGACTGAATGCAGTGCAAGTAATCGAAAAAGAGTTCAGAGAAGCGCGTCTCGTATTCCAGTACG
ECO26_3961	ygeY	CTAACGGCGTATCTATCATGG	59.5	GCCAGCTTAACGGGATTGC	59.5	153		CTAACGGCGTATCTATCATGGGCCGTCACGGCATTCCGGTGATCGGCTTTGGCCCGGGTAAAGAACCTGAAGCGCATGCACCTAACGAAAAAACCTGGAAATCTCACCTGGTAACCTGTGCCGCGATGTACGCTGCAATCCCGTTAAGCTGGC
ECO26_3979	lysS	TCAGCGCTTCCAGTTCTTCG	60.5	ACAATGAACTGAAAACGCGTCG	60.1	147		TCAGCGCTTCCAGTTCTTCGTTCTCTTTACCGTCGAATTCTGCGTGCAATTGGTCAGAGGTATGATCGCGACGGAAATCGTTCGGGAAGGCAACCCCCTGCTCGCGCAGGTTCGCCAGCTTCTCACGACGCGTTTTCAGTTCATTGT
ECO26_4164	ttdB	CTGACAACCCCGATCAAAGC	60.5	CGTGGAAAATCGCTTTGCCG	60.5	163		CTGACAACCCCGATCAAAGCTGAAGATCTGCAAGATATTCGCGTCGGCGATGTGATCTACCTAACCGGTACGCTGGTGACCTGCCGTGACGTTTGTCACCGCCGCTTGATCGAACTGAAACGTCCGATCCCTTACGATCTCAACGGCAAAGCGATTTTCCACG
ECO26_4280 #1	glmM	CTTTTACTGCATCGGCGATGC	61.2	TTGAGCATGAGTCAGTTAAAGCC	60.9	174		CTTTTACTGCATCGGCGATGCGGTGTGCAAATTCAGTCACCTGCGCTTCGTCTTCGCCTTCCACCATCACGCGAATTAACGGTTCGGTGCCGGATTTACGCAACAACACGCGTCCACGGTTGCCCAGCGCAGCTTCAACCTCTGCGGTCACGGCTTTAACTGACTCATGCTCAA
ECO26_4280 #2	glmM	TGATCTCCTTTTCCATTTCCGC	60.1	TTTCCGCACTCTTCACTGGC	60.5	201		TGATCTCCTTTTCCATTTCCGCTTCGATGGCCTCTTCTACCGCATCCGGCAGTTTGGTGCCGTCGATAGAGAAGAATTTAATGCCATTATCGTAGAACGGGTTATGAGATGCAGATATCACAATTCCGGCCTCTGCGCGGAAGGTACGCGTCAGATAAGCCACGGCCGGTGTTGGCATCGGGCCAGTGAAGAGTGCGGAAA
ECO26_4302	kdsC	ATGGCGTACTGTCAGATGGC	60.5	CCTGATACAAGTGAGTGATCC	59.5	192		ATGGCGTACTGTCAGATGGCCTGATTTATATGGGCAATAACGGCGAAGAGCTGAAAGCGTTCAATGTTCGTGACGGTTATGGCATTCGTTGTGTGCTCACCTCTGATATTGAAGTCGCTATCATTACCGGGCGAAAGGCTAAACTGGTAGAAGATCGTTGTGCCACATTGGGGATCACTCACTTGTATCAGG
ECO26_4343	tldD	CATCGTGCCGTCATCAACC	59.5	TTGCTGCACCAGCGGGC	59.8	185		CATCGTGCCGTCATCAACCACGGTACACAGTTCTGAAGCCACCAGCTCCCCGACCTGCCCACTAAATACTGAAGTGCCGCGGCAGTTGAAGTCGCCTTCCAGACCGTGACCTACCGCTTCATGCAACAGCACGCCCGGCCAACCTGCGCCAAGTACTACCGGCATGGTGCCCGCTGGTGCAGCAA
ECO26_4351	yhdH	TCCTGGGATCGATTTTGCCG	60.5	GCGCGTCCAGCCCTTGC	61.8	176		TCCTGGGATCGATTTTGCCGGAACTGTACGCACCAGCGAAGATCCGCGTTTTCATGCCGGTCAGGAGGTGTTACTCACTGGCTGGGGCGTTGGTGAAAACCACTGGGGGGGGCTGGCGGAGCAGGCGCGAGTGAAAGGTGACTGGCTGGTTGCCATGCCGCAAGGGCTGGACGCGC
ECO26_4486	yrfF	TTCACTGACGCCAATGGTACG	61.2	TGAATCTCCATCATGCGAGTGC	62.1	179		TTCACTGACGCCAATGGTACGCAGCATATTGGCCTTCATCCGATCCCGGATCGTTCCGGACTGTGGCGCTATCTCAGCACCACATTGCTGCTACTGACGATGCTGGGTAGCGCCATTTACAATGGCGTACAGGCCTGGCGTCGTTACCAGCGTCATCGCACTCGCATGATGGAGATTCA
ECO26_4837	gidA	CGTATTGATGCTCGAACTATCG	60.1	GATCACATCATGGGTTTTCTCG	60.1	156		CGTATTGATGCTCGAACTATCGACTTTAGTGTGCTGGCGCAACAGCATGGCGATAACCCAATGCCGGTATTCTCGTTTATGGGCAATGTGTCCCAGCATCCCCAGCAGGTGCCGTGTTATATCACTCATACCAACGAGAAAACCCATGATGTGATC
ECO26_4917	uhpT	CTTTGCCAAGTTAGGTCTGGG	61.2	GATTTTGCGTTCTTCCATCACC	60.1	151		CTTTGCCAAGTTAGGTCTGGGAATGATTGCCGATGGGACGCCGGTATTCGGCCTTACCGGCTGGGCAGGCACCTTCGCCGCACTTGATATCGCAGCGATTGGTTGTATCTGCCTGATGGCGATAGTGGCGGTGATGGAAGAACGCAAAATC
ECO26_5089	secE	TCGGCAACTACCTTTATCGCG	61.2	GCGTGGTGTGCAATGTTTCC	60.5	192		TCGGCAACTACCTTTATCGCGACATTATGCTGCCGCTGCGTGCGCTGGCCGTAGTAATTCTGATTGCTGCAGCGGGTGGTGTCGCGCTGTTAACGACAAACGGTAAAGCTACCGTTGCTTTTGCCCGTGAAGCGCGTACCGAAGTCCGTAAGGTCATTTGGCCGACTCGCCAGGAAACATTGCACACCACGC
ECO26_5096	rpoC	ACTGCGCACATCTGGTTCC	59.5	TTCGCGTCGAATTCGTCACC	60.5	206		ACTGCGCACATCTGGTTCCTGAAATCGCTGCCGTCCCGTATCGGTCTGCTGCTCGATATGCCGCTGCGCGATATCGAACGCGTACTGTACTTTGAATCCTATGTGGTTATCGAAGGCGGTATGACCAACTTGGAACGTCAGCAGATCCTGACTGAAGAGCAGTATCTGGACGCGCTGGAAGAGTTCGGTGACGAATTCGACGCGAA
ECO26_5099	thiG	CCGATGCCTCCAGAAATCC	59.5	GACGCGGTGTTAGTGAATACG	61.2	172		CCGATGCCTCCAGAAATCCAGTCAGCGGGCTGGTGGCATGAGCAAAATGACTGCGGCTGCCCGGTCCGGACTGACGTGCCAGCAGGCCTGCTTCTACCGCCAGACGAAGTGCCTTCGCCATGTTGACGGGATCGTCCGCGACGGCAATTGCCGTATTCACTAACACCGCGTC
ECO26_5139	lysC	TGCCTGAACATCGCGTTCG	59.5	GTTATCCGTGAAGAGATTGAACG	60.9	165		TGCCTGAACATCGCGTTCGCGCAGGATCTCAACAAACAGCAGGGTCGACATCAGCTCGCCGTGGCTGACCAGCTCATCTGTCAGCGCCGGAGACGTTGCCAGCACCGCCGCTTCTGCCAGAACAGTAATGTTCTCCAGCAGACGTTCAATCTCTTCACGGATAAC
ECO26_5227	adiC	TCATCGGCAGCGGCTTTCG	61.6	GATCCCTAATGCCGCACTGC	62.5	174		TCATCGGCAGCGGCTTTCGCCGTTTGACCCGCCAGCAACGTCCAGCCGCCCAGTGAACCTAAGCAACCCGCAGCTGCGTAGAAGGAAACAATGGCCCCGGCGGTGTCACCCAACGCCATCCGTGCGGCATCACCGAATGGCGAAGCAGAAACGCGCAGTGCGGCATTAGGGATC
ECO26_5302	dipZ	ACAGATCAGTCCGGCAATCG	60.5	ATACGTGCTCATTGGCCTCG	60.5	178		ACAGATCAGTCCGGCAATCGCCCCCATAACAAACACACCGCCAGGTGAGCCGCCCTGTTGGCGATTGCTCATCAACGTGAGACGTGTTTGCAGGGAAGAGGGGAGTTGTAGAGTAAACAAGCCAAACATTGACATCGCCAGCAAGGTAAAGACGATGGCGAGGCCAATGAGCACGTAT
ECO26_5384	cysQ	ACGGAATGCAGGCGATGCC	61.6	AATATCCGGTGTCAGCGTACG	61.2	151		ACGGAATGCAGGCGATGCCATTATGCAGGTCTACGACGGGACGAAACCGATGGACGTCGTCAGCAAAGCTGACAATTCTCCGGTAACGGCAGCGGATATTGCCGCTCACACCGTTATCATGGACGGTTTACGTACGCTGACACCGGATATT
	Gene	Forward Primer 5'-3'	Tm	Reverse Primer 5'-3'	Tm	Length of amplicon (without universal tags)	Universal Forward tag common sequence (CS1) 5'-3'	Universal Reverse tag common sequence (CS2) 5'-3'	Total Length
							goes in front of forward	goes in front of reverse
							ACACTGACGACATGGTTCTACA	TACGGTAGCAGAGACTTGGTCT		59
	rmlA	CTTGTTCGTGATGGTGGAGC	60.5	ACAACGGGTAATAGATCATCGG	60.1	169			213	272
	wzx	GCCTGCTATATGCAAGCACAA	59.5	TTGATAAAGGGATGAACGCGC	59.5	138			182	241
	fnl1	AACACTCGTTATCACTGGTGG	59.5	AATTATAGTCTCGCACATCACCT	59.2	182			226	285
