# Supplementary material for: Targeted Amplicon Sequencing for Single-Nucleotide-Polymorphism Genotyping of Attaching and Effacing Escherichia coli O26:H11 Cattle Strains via a High-Throughput Library Preparation Technique
Source: Appl Environ Microbiol. 2016 Jan 7;82(2):640–9. doi: 10.1128/AEM.03182-15 (PMC4711113; doi:10.1128/AEM.03182-15)
Supplement: Supplemental material [file AEM.03182-15_zam999116857sd4.xlsx]

## Sheet: Table S3
Table S3. Access Array universal sequence tags for forward and reverse target-specific primers.
Forward Primer
	Tag Sequence	Target-Specific Sequence (Forward)	Oligonucleotide Sequence	Tag Name	Target Name	Oligo Name
1	ACACTGACGACATGGTTCTACA	ATGGTAAACTGCCTTCTGACC	ACACTGACGACATGGTTCTACAATGGTAAACTGCCTTCTGACC	CS1	fruR	CS1-fruR-1-for
2	ACACTGACGACATGGTTCTACA	TTAATGAATCTGGGAGCGACG	ACACTGACGACATGGTTCTACATTAATGAATCTGGGAGCGACG	CS1	murC	CS1-murC-2-for
3	ACACTGACGACATGGTTCTACA	CCTACGCCTGCTCTTTATGC	ACACTGACGACATGGTTCTACACCTACGCCTGCTCTTTATGC	CS1	ykgF	CS1-ykgF-3-for
4	ACACTGACGACATGGTTCTACA	AACTCGCCGCTTACAAAACGA	ACACTGACGACATGGTTCTACAAACTCGCCGCTTACAAAACGA	CS1	prpC	CS1-prpC-4-for
5	ACACTGACGACATGGTTCTACA	ATCCTCACCGATGCTGACG	ACACTGACGACATGGTTCTACAATCCTCACCGATGCTGACG	CS1	ybcF	CS1-ybcF-5-for
6	ACACTGACGACATGGTTCTACA	ACCCATTTTATGTGCGGAAGG	ACACTGACGACATGGTTCTACAACCCATTTTATGTGCGGAAGG	CS1	ybdK	CS1-ybdK-6-for
7	ACACTGACGACATGGTTCTACA	ATTGTGATTCGCCCGCTGC	ACACTGACGACATGGTTCTACAATTGTGATTCGCCCGCTGC	CS1	sdhB	CS1-sdhB-7-for
8	ACACTGACGACATGGTTCTACA	ACCTGCCTGAATCCGTAGC	ACACTGACGACATGGTTCTACAACCTGCCTGAATCCGTAGC	CS1	sucB	CS1-sucB-8-for
9	ACACTGACGACATGGTTCTACA	ACAGAAGCGATACCACGATTGC	ACACTGACGACATGGTTCTACAACAGAAGCGATACCACGATTGC	CS1	ybjG	CS1-ybjG-9-for
10	ACACTGACGACATGGTTCTACA	AGTTGTTGGCGATACTGTCCG	ACACTGACGACATGGTTCTACAAGTTGTTGGCGATACTGTCCG	CS1	cydC	CS1-cydC-10-for
11	ACACTGACGACATGGTTCTACA	TAAATTCCGCCGAGGCTTCG	ACACTGACGACATGGTTCTACATAAATTCCGCCGAGGCTTCG	CS1	ssuD	CS1-ssuD-11-for
12	ACACTGACGACATGGTTCTACA	ATGGAAGTATCTGGTGAAGAAGC	ACACTGACGACATGGTTCTACAATGGAAGTATCTGGTGAAGAAGC	CS1	ycbG	CS1-ycbG-12-for
13	ACACTGACGACATGGTTCTACA	CCTCGGCTTTACCAATAACG	ACACTGACGACATGGTTCTACACCTCGGCTTTACCAATAACG	CS1	ptsG	CS1-ptsG-13-for
14	ACACTGACGACATGGTTCTACA	AATTACTGCGCGAGTTTCCCG	ACACTGACGACATGGTTCTACAAATTACTGCGCGAGTTTCCCG	CS1	hyaE	CS1-hyaE-14-for
15	ACACTGACGACATGGTTCTACA	GATTTAGCGTTGCATCGCCC	ACACTGACGACATGGTTCTACAGATTTAGCGTTGCATCGCCC	CS1	minD	CS1-minD-15-for
16	ACACTGACGACATGGTTCTACA	TTCGCTGATTACCGGGGAAC	ACACTGACGACATGGTTCTACATTCGCTGATTACCGGGGAAC	CS1	narH	CS1-narH-16-for
17	ACACTGACGACATGGTTCTACA	ATAGCGTGCATACGTCATCGC	ACACTGACGACATGGTTCTACAATAGCGTGCATACGTCATCGC	CS1	yciK	CS1-yciK-17-for
18	ACACTGACGACATGGTTCTACA	TGCTCGTTTGTCTACCCGC	ACACTGACGACATGGTTCTACATGCTCGTTTGTCTACCCGC	CS1	ycjF	CS1-ycjF-18-for
19	ACACTGACGACATGGTTCTACA	ACACGTTATGCCAAGCGCC	ACACTGACGACATGGTTCTACAACACGTTATGCCAAGCGCC	CS1	speG	CS1-speG-19-for
20	ACACTGACGACATGGTTCTACA	TGTTAAGCGCAGTCACCAGC	ACACTGACGACATGGTTCTACATGTTAAGCGCAGTCACCAGC	CS1	fumC	CS1-fumC-20-for
21	ACACTGACGACATGGTTCTACA	TTCCACGCATCATTTTCTCGC	ACACTGACGACATGGTTCTACATTCCACGCATCATTTTCTCGC	CS1	pdxH	CS1-pdxH-21-for
22	ACACTGACGACATGGTTCTACA	AAGTCGCGGAAGTAGAAGCG	ACACTGACGACATGGTTCTACAAAGTCGCGGAAGTAGAAGCG	CS1	ydiA	CS1-ydiA-22-for
23	ACACTGACGACATGGTTCTACA	TACTGCGCGTATTGAGAGCC	ACACTGACGACATGGTTCTACATACTGCGCGTATTGAGAGCC	CS1	aroH	CS1-aroH-23-for
24	ACACTGACGACATGGTTCTACA	TACACCCGACTAGGTTTAACC	ACACTGACGACATGGTTCTACATACACCCGACTAGGTTTAACC	CS1	rcsA	CS1-rcsA-24-for
25	ACACTGACGACATGGTTCTACA	TTAACACGTCGTCGGTCGG	ACACTGACGACATGGTTCTACATTAACACGTCGTCGGTCGG	CS1	fruB	CS1-fruB-25-for
26	ACACTGACGACATGGTTCTACA	GATAAGCCCTTCCCTTCTCC	ACACTGACGACATGGTTCTACAGATAAGCCCTTCCCTTCTCC	CS1	yejE	CS1-yejE-26-for
27	ACACTGACGACATGGTTCTACA	ACCACATAAGGACCGTGACG	ACACTGACGACATGGTTCTACAACCACATAAGGACCGTGACG	CS1	truA	CS1-truA-27-for
28	ACACTGACGACATGGTTCTACA	AAGTGGATGCGTATCTTCAAGG	ACACTGACGACATGGTTCTACAAAGTGGATGCGTATCTTCAAGG	CS1	oxc	CS1-oxc-28-for
29	ACACTGACGACATGGTTCTACA	AAACCAGAACGAGTTCGGCC	ACACTGACGACATGGTTCTACAAAACCAGAACGAGTTCGGCC	CS1	yfeG	CS1-yfeG-29-for
30	ACACTGACGACATGGTTCTACA	GTAAAATTGACGCCATAGCCC	ACACTGACGACATGGTTCTACAGTAAAATTGACGCCATAGCCC	CS1	recO	CS1-recO-30-for
31	ACACTGACGACATGGTTCTACA	CTAACGGCGTATCTATCATGG	ACACTGACGACATGGTTCTACACTAACGGCGTATCTATCATGG	CS1	ygeY	CS1-ygeY-31-for
32	ACACTGACGACATGGTTCTACA	TCAGCGCTTCCAGTTCTTCG	ACACTGACGACATGGTTCTACATCAGCGCTTCCAGTTCTTCG	CS1	lysS	CS1-lysS-32-for
33	ACACTGACGACATGGTTCTACA	CTGACAACCCCGATCAAAGC	ACACTGACGACATGGTTCTACACTGACAACCCCGATCAAAGC	CS1	ttdB	CS1-ttdB-33-for
34	ACACTGACGACATGGTTCTACA	CTTTTACTGCATCGGCGATGC	ACACTGACGACATGGTTCTACACTTTTACTGCATCGGCGATGC	CS1	glmM	CS1-glmM-34-for
35	ACACTGACGACATGGTTCTACA	TGATCTCCTTTTCCATTTCCGC	ACACTGACGACATGGTTCTACATGATCTCCTTTTCCATTTCCGC	CS1	glmM	CS1-glmM-35-for
36	ACACTGACGACATGGTTCTACA	ATGGCGTACTGTCAGATGGC	ACACTGACGACATGGTTCTACAATGGCGTACTGTCAGATGGC	CS1	kdsC	CS1-kdsC-36-for
37	ACACTGACGACATGGTTCTACA	CATCGTGCCGTCATCAACC	ACACTGACGACATGGTTCTACACATCGTGCCGTCATCAACC	CS1	tldD	CS1-tldD-37-for
38	ACACTGACGACATGGTTCTACA	TCCTGGGATCGATTTTGCCG	ACACTGACGACATGGTTCTACATCCTGGGATCGATTTTGCCG	CS1	yhdH	CS1-yhdH-38-for
39	ACACTGACGACATGGTTCTACA	TTCACTGACGCCAATGGTACG	ACACTGACGACATGGTTCTACATTCACTGACGCCAATGGTACG	CS1	yrfF	CS1-yrfF-39-for
40	ACACTGACGACATGGTTCTACA	CGTATTGATGCTCGAACTATCG	ACACTGACGACATGGTTCTACACGTATTGATGCTCGAACTATCG	CS1	gidA	CS1-gidA-40-for
41	ACACTGACGACATGGTTCTACA	CTTTGCCAAGTTAGGTCTGGG	ACACTGACGACATGGTTCTACACTTTGCCAAGTTAGGTCTGGG	CS1	uhpT	CS1-uhpT-41-for
42	ACACTGACGACATGGTTCTACA	TCGGCAACTACCTTTATCGCG	ACACTGACGACATGGTTCTACATCGGCAACTACCTTTATCGCG	CS1	secE	CS1-secE-42-for
43	ACACTGACGACATGGTTCTACA	ACTGCGCACATCTGGTTCC	ACACTGACGACATGGTTCTACAACTGCGCACATCTGGTTCC	CS1	rpoC	CS1-rpoC-43-for
44	ACACTGACGACATGGTTCTACA	CCGATGCCTCCAGAAATCC	ACACTGACGACATGGTTCTACACCGATGCCTCCAGAAATCC	CS1	thiG	CS1-thiG-44-for
45	ACACTGACGACATGGTTCTACA	TGCCTGAACATCGCGTTCG	ACACTGACGACATGGTTCTACATGCCTGAACATCGCGTTCG	CS1	lysC	CS1-lysC-45-for
46	ACACTGACGACATGGTTCTACA	TCATCGGCAGCGGCTTTCG	ACACTGACGACATGGTTCTACATCATCGGCAGCGGCTTTCG	CS1	adiC	CS1-adiC-46-for
47	ACACTGACGACATGGTTCTACA	ACAGATCAGTCCGGCAATCG	ACACTGACGACATGGTTCTACAACAGATCAGTCCGGCAATCG	CS1	dipZ	CS1-dipZ-47-for
48	ACACTGACGACATGGTTCTACA	ACGGAATGCAGGCGATGCC	ACACTGACGACATGGTTCTACAACGGAATGCAGGCGATGCC	CS1	cysQ	CS1-cysQ-48-for
49	ACACTGACGACATGGTTCTACA	CTTGTTCGTGATGGTGGAGC	ACACTGACGACATGGTTCTACACTTGTTCGTGATGGTGGAGC	CS1	rmlA	CS1-rmlA-49-for
50	ACACTGACGACATGGTTCTACA	GCCTGCTATATGCAAGCACAA	ACACTGACGACATGGTTCTACAGCCTGCTATATGCAAGCACAA	CS1	wzx	CS1-wzx-50-for
51	ACACTGACGACATGGTTCTACA	AACACTCGTTATCACTGGTGG	ACACTGACGACATGGTTCTACAAACACTCGTTATCACTGGTGG	CS1	fnl1	CS1-fnl1-51-for
Reverse Primer
	Tag Sequence	Target-Specific Sequence (Forward)	Oligonucleotide Sequence	Tag Name	Target Name	Oligo Name
1	TACGGTAGCAGAGACTTGGTCT	ACCAGGTTTTGGCTTACGCG	TACGGTAGCAGAGACTTGGTCTACCAGGTTTTGGCTTACGCG	CS2	fruR	CS2-fruR-1-rev
2	TACGGTAGCAGAGACTTGGTCT	AAACGCATTAACTCAGCCAGC	TACGGTAGCAGAGACTTGGTCTAAACGCATTAACTCAGCCAGC	CS2	murC	CS2-murC-2-rev
3	TACGGTAGCAGAGACTTGGTCT	ATCCCGACTTTCCACAATCCT	TACGGTAGCAGAGACTTGGTCTATCCCGACTTTCCACAATCCT	CS2	ykgF	CS2-ykgF-3-rev
4	TACGGTAGCAGAGACTTGGTCT	AGCAGTTTGTCGGCAATATCC	TACGGTAGCAGAGACTTGGTCTAGCAGTTTGTCGGCAATATCC	CS2	prpC	CS2-prpC-4-rev
5	TACGGTAGCAGAGACTTGGTCT	CCACGGCTTCTGACATAACC	TACGGTAGCAGAGACTTGGTCTCCACGGCTTCTGACATAACC	CS2	ybcF	CS2-ybcF-5-rev
6	TACGGTAGCAGAGACTTGGTCT	AACGCCCGTTTAAACATCAGG	TACGGTAGCAGAGACTTGGTCTAACGCCCGTTTAAACATCAGG	CS2	ybdK	CS2-ybdK-6-rev
7	TACGGTAGCAGAGACTTGGTCT	ATACATTCATACAGCCCGTCG	TACGGTAGCAGAGACTTGGTCTATACATTCATACAGCCCGTCG	CS2	sdhB	CS2-sdhB-7-rev
8	TACGGTAGCAGAGACTTGGTCT	TACCTTCATCTTCCAGAACCG	TACGGTAGCAGAGACTTGGTCTTACCTTCATCTTCCAGAACCG	CS2	sucB	CS2-sucB-8-rev
9	TACGGTAGCAGAGACTTGGTCT	TCCGGCTCACTTTTAATGGTG	TACGGTAGCAGAGACTTGGTCTTCCGGCTCACTTTTAATGGTG	CS2	ybjG	CS2-ybjG-9-rev
10	TACGGTAGCAGAGACTTGGTCT	TTTATCTGCGCGTTATCTCGC	TACGGTAGCAGAGACTTGGTCTTTTATCTGCGCGTTATCTCGC	CS2	cydC	CS2-cydC-10-rev
11	TACGGTAGCAGAGACTTGGTCT	TAACCTCACCTACCGTTGCC	TACGGTAGCAGAGACTTGGTCTTAACCTCACCTACCGTTGCC	CS2	ssuD	CS2-ssuD-11-rev
12	TACGGTAGCAGAGACTTGGTCT	ATGCGATTGACCAGTTCCGG	TACGGTAGCAGAGACTTGGTCTATGCGATTGACCAGTTCCGG	CS2	ycbG	CS2-ycbG-12-rev
13	TACGGTAGCAGAGACTTGGTCT	TCCGAGTACGCCAGTATCC	TACGGTAGCAGAGACTTGGTCTTCCGAGTACGCCAGTATCC	CS2	ptsG	CS2-ptsG-13-rev
14	TACGGTAGCAGAGACTTGGTCT	CACGGGTGAATACCATTCAGC	TACGGTAGCAGAGACTTGGTCTCACGGGTGAATACCATTCAGC	CS2	hyaE	CS2-hyaE-14-rev
15	TACGGTAGCAGAGACTTGGTCT	TTGTTACTTCGGGCAAAGGGG	TACGGTAGCAGAGACTTGGTCTTTGTTACTTCGGGCAAAGGGG	CS2	minD	CS2-minD-15-rev
16	TACGGTAGCAGAGACTTGGTCT	TTCAGGCAGTGTTCGCACAG	TACGGTAGCAGAGACTTGGTCTTTCAGGCAGTGTTCGCACAG	CS2	narH	CS2-narH-16-rev
17	TACGGTAGCAGAGACTTGGTCT	AAATGCCCTTCTGTTTCAGGC	TACGGTAGCAGAGACTTGGTCTAAATGCCCTTCTGTTTCAGGC	CS2	yciK	CS2-yciK-17-rev
18	TACGGTAGCAGAGACTTGGTCT	AGCGTTTCTTTCACCTGACCG	TACGGTAGCAGAGACTTGGTCTAGCGTTTCTTTCACCTGACCG	CS2	ycjF	CS2-ycjF-18-rev
19	TACGGTAGCAGAGACTTGGTCT	TTCGCTCTGATCGTGAATATGC	TACGGTAGCAGAGACTTGGTCTTTCGCTCTGATCGTGAATATGC	CS2	speG	CS2-speG-19-rev
20	TACGGTAGCAGAGACTTGGTCT	AATGGTGATCCACAATTTCCTGC	TACGGTAGCAGAGACTTGGTCTAATGGTGATCCACAATTTCCTGC	CS2	fumC	CS2-fumC-20-rev
21	TACGGTAGCAGAGACTTGGTCT	TTTCGAAGCAGTCCAGTCGC	TACGGTAGCAGAGACTTGGTCTTTTCGAAGCAGTCCAGTCGC	CS2	pdxH	CS2-pdxH-21-rev
22	TACGGTAGCAGAGACTTGGTCT	AATCGCAGCTGATTTCAAGTGC	TACGGTAGCAGAGACTTGGTCTAATCGCAGCTGATTTCAAGTGC	CS2	ydiA	CS2-ydiA-22-rev
23	TACGGTAGCAGAGACTTGGTCT	ATTGCAGCGGTGAGATCGTG	TACGGTAGCAGAGACTTGGTCTATTGCAGCGGTGAGATCGTG	CS2	aroH	CS2-aroH-23-rev
24	TACGGTAGCAGAGACTTGGTCT	TACGCTGACTGTTAGAAGCATC	TACGGTAGCAGAGACTTGGTCTTACGCTGACTGTTAGAAGCATC	CS2	rcsA	CS2-rcsA-24-rev
25	TACGGTAGCAGAGACTTGGTCT	TAAGCCGTGCGGCAAATGC	TACGGTAGCAGAGACTTGGTCTTAAGCCGTGCGGCAAATGC	CS2	fruB	CS2-fruB-25-rev
26	TACGGTAGCAGAGACTTGGTCT	GACTTTACCGCCGTAATAGCC	TACGGTAGCAGAGACTTGGTCTGACTTTACCGCCGTAATAGCC	CS2	yejE	CS2-yejE-26-rev
27	TACGGTAGCAGAGACTTGGTCT	GTACTGAGTAAAGGGGTAACC	TACGGTAGCAGAGACTTGGTCTGTACTGAGTAAAGGGGTAACC	CS2	truA	CS2-truA-27-rev
28	TACGGTAGCAGAGACTTGGTCT	CCCGAAGTCAGTCACTAGC	TACGGTAGCAGAGACTTGGTCTCCCGAAGTCAGTCACTAGC	CS2	oxc	CS2-oxc-28-rev
29	TACGGTAGCAGAGACTTGGTCT	AACATGCTTTAACGATTACCGCC	TACGGTAGCAGAGACTTGGTCTAACATGCTTTAACGATTACCGCC	CS2	yfeG	CS2-yfeG-29-rev
30	TACGGTAGCAGAGACTTGGTCT	CGTACTGGAATACGAGACGC	TACGGTAGCAGAGACTTGGTCTCGTACTGGAATACGAGACGC	CS2	recO	CS2-recO-30-rev
31	TACGGTAGCAGAGACTTGGTCT	GCCAGCTTAACGGGATTGC	TACGGTAGCAGAGACTTGGTCTGCCAGCTTAACGGGATTGC	CS2	ygeY	CS2-ygeY-31-rev
32	TACGGTAGCAGAGACTTGGTCT	ACAATGAACTGAAAACGCGTCG	TACGGTAGCAGAGACTTGGTCTACAATGAACTGAAAACGCGTCG	CS2	lysS	CS2-lysS-32-rev
33	TACGGTAGCAGAGACTTGGTCT	CGTGGAAAATCGCTTTGCCG	TACGGTAGCAGAGACTTGGTCTCGTGGAAAATCGCTTTGCCG	CS2	ttdB	CS2-ttdB-33-rev
34	TACGGTAGCAGAGACTTGGTCT	TTGAGCATGAGTCAGTTAAAGCC	TACGGTAGCAGAGACTTGGTCTTTGAGCATGAGTCAGTTAAAGCC	CS2	glmM	CS2-glmM-34-rev
35	TACGGTAGCAGAGACTTGGTCT	TTTCCGCACTCTTCACTGGC	TACGGTAGCAGAGACTTGGTCTTTTCCGCACTCTTCACTGGC	CS2	glmM	CS2-glmM-35-rev
36	TACGGTAGCAGAGACTTGGTCT	CCTGATACAAGTGAGTGATCC	TACGGTAGCAGAGACTTGGTCTCCTGATACAAGTGAGTGATCC	CS2	kdsC	CS2-kdsC-36-rev
37	TACGGTAGCAGAGACTTGGTCT	TTGCTGCACCAGCGGGC	TACGGTAGCAGAGACTTGGTCTTTGCTGCACCAGCGGGC	CS2	tldD	CS2-tldD-37-rev
38	TACGGTAGCAGAGACTTGGTCT	GCGCGTCCAGCCCTTGC	TACGGTAGCAGAGACTTGGTCTGCGCGTCCAGCCCTTGC	CS2	yhdH	CS2-yhdH-38-rev
39	TACGGTAGCAGAGACTTGGTCT	TGAATCTCCATCATGCGAGTGC	TACGGTAGCAGAGACTTGGTCTTGAATCTCCATCATGCGAGTGC	CS2	yrfF	CS2-yrfF-39-rev
40	TACGGTAGCAGAGACTTGGTCT	GATCACATCATGGGTTTTCTCG	TACGGTAGCAGAGACTTGGTCTGATCACATCATGGGTTTTCTCG	CS2	gidA	CS2-gidA-40-rev
41	TACGGTAGCAGAGACTTGGTCT	GATTTTGCGTTCTTCCATCACC	TACGGTAGCAGAGACTTGGTCTGATTTTGCGTTCTTCCATCACC	CS2	uhpT	CS2-uhpT-41-rev
42	TACGGTAGCAGAGACTTGGTCT	GCGTGGTGTGCAATGTTTCC	TACGGTAGCAGAGACTTGGTCTGCGTGGTGTGCAATGTTTCC	CS2	secE	CS2-secE-42-rev
43	TACGGTAGCAGAGACTTGGTCT	TTCGCGTCGAATTCGTCACC	TACGGTAGCAGAGACTTGGTCTTTCGCGTCGAATTCGTCACC	CS2	rpoC	CS2-rpoC-43-rev
44	TACGGTAGCAGAGACTTGGTCT	GACGCGGTGTTAGTGAATACG	TACGGTAGCAGAGACTTGGTCTGACGCGGTGTTAGTGAATACG	CS2	thiG	CS2-thiG-44-rev
45	TACGGTAGCAGAGACTTGGTCT	GTTATCCGTGAAGAGATTGAACG	TACGGTAGCAGAGACTTGGTCTGTTATCCGTGAAGAGATTGAACG	CS2	lysC	CS2-lysC-45-rev
46	TACGGTAGCAGAGACTTGGTCT	GATCCCTAATGCCGCACTGC	TACGGTAGCAGAGACTTGGTCTGATCCCTAATGCCGCACTGC	CS2	adiC	CS2-adiC-46-rev
47	TACGGTAGCAGAGACTTGGTCT	ATACGTGCTCATTGGCCTCG	TACGGTAGCAGAGACTTGGTCTATACGTGCTCATTGGCCTCG	CS2	dipZ	CS2-dipZ-47-rev
48	TACGGTAGCAGAGACTTGGTCT	AATATCCGGTGTCAGCGTACG	TACGGTAGCAGAGACTTGGTCTAATATCCGGTGTCAGCGTACG	CS2	cysQ	CS2-cysQ-48-rev
49	TACGGTAGCAGAGACTTGGTCT	ACAACGGGTAATAGATCATCGG	TACGGTAGCAGAGACTTGGTCTACAACGGGTAATAGATCATCGG	CS2	rmlA	CS2-rmlA-49-rev
50	TACGGTAGCAGAGACTTGGTCT	TTGATAAAGGGATGAACGCGC	TACGGTAGCAGAGACTTGGTCTTTGATAAAGGGATGAACGCGC	CS2	wzx	CS2-wzx-50-rev
51	TACGGTAGCAGAGACTTGGTCT	AATTATAGTCTCGCACATCACCT	TACGGTAGCAGAGACTTGGTCTAATTATAGTCTCGCACATCACCT	CS2	fnl1	CS2-fnl1-51-rev
