# Supplementary material for: Targeted Amplicon Sequencing for Single-Nucleotide-Polymorphism Genotyping of Attaching and Effacing Escherichia coli O26:H11 Cattle Strains via a High-Throughput Library Preparation Technique
Source: Appl Environ Microbiol. 2016 Jan 7;82(2):640–9. doi: 10.1128/AEM.03182-15 (PMC4711113; doi:10.1128/AEM.03182-15)
Supplement: Supplemental material [file AEM.03182-15_zam999116857sd5.xlsx]

## Sheet: Table S4
Table S4. Fluidigm targeted sequencing primer validation thermocycler program.
	Access Array primer validation thermocycler program
	Run 35 cycles of the PCR program below:
	PCR Stages	Number of Cycles
	50˚C 2 minutes	1
	70˚C 20 minutes	1
	95˚C 10 minutes	1
	95˚C 15 seconds	10
	60˚C 30 seconds
	72˚C 1 minute
	95˚C 15 seconds	2
	80˚C 30 seconds
	60˚C 30 seconds
	72˚C 1 minute
	95˚C 15 seconds	8
	60˚C 30 seconds
	72˚C 1 minute
	95˚C 15 seconds	2
	80˚C 30 seconds
	60˚C 30 seconds
	72˚C 1 minute
	95˚C 15 seconds	8
	60˚C 30 seconds
	72˚C 1 minute
	95˚C 15 seconds	5
	80˚C 30 seconds
	60˚C 30 seconds
	72˚C 1 minute
