# Supplementary material for: Targeted Amplicon Sequencing for Single-Nucleotide-Polymorphism Genotyping of Attaching and Effacing Escherichia coli O26:H11 Cattle Strains via a High-Throughput Library Preparation Technique
Source: Appl Environ Microbiol. 2016 Jan 7;82(2):640–9. doi: 10.1128/AEM.03182-15 (PMC4711113; doi:10.1128/AEM.03182-15)
Supplement: Supplemental material [file AEM.03182-15_zam999116857sd6.xlsx]

## Sheet: Table S5
Table S5. Access Array pooled library dilution calculator for preparing preparing libraries for Illumina sequencing.
	Calculate the dilution of amplicon pools for Illumina sequencing
	Fill in the fields in pink to perform the dilution
	Size of the library (bp) *
	Concentration Quantifluor (ng/µL) **	12.89	}Determined on Quantifluor of total library
	Conversion of Quantifluor Concentration to (ng/mL)	12890
	MW of dsDNA (daltons/base Pair)	650
	MW of ssDNA (daltons/base Pair)	330
	Approximate MW of fragments (kD)	0
	Approximate amount in the sample (nM)	#DIV/0!
	Dilution to perform to get a library at 4nM
	Volume library (in µL)	1	}Use to dilute library to 4nM for sequencing preparation
	Volume of elution buffer (TpEB) in µL	#DIV/0!
	*Average length: calculated by performing for all 51 SNPs
	1) Length of amplicon
	+
	2) Target specific primers (Forward and Reverse)
	+
	3) Tags (Forward and Reverse; 22bp each, so 2*22)
	+
	4) Illumina adaptor (Total minus overlap with tags; Forward=25bp, Reverse=24bp +10bp barcode)
	**Capture : Take the size indicated by the LabChip or TapeStation
