# Supplementary material for: Targeted Amplicon Sequencing for Single-Nucleotide-Polymorphism Genotyping of Attaching and Effacing Escherichia coli O26:H11 Cattle Strains via a High-Throughput Library Preparation Technique
Source: Appl Environ Microbiol. 2016 Jan 7;82(2):640–9. doi: 10.1128/AEM.03182-15 (PMC4711113; doi:10.1128/AEM.03182-15)
Supplement: Supplemental material [file AEM.03182-15_zam999116857sd7.xlsx]

## Sheet: Table S6
Table S6. Cattle E.coli O26:H11 51 single nucleotide polymorphism (SNP) sequencing results.
	ECO26_0083	ECO26_0094	ECO26_0341	ECO26_0370	ECO26_0554	ECO26_0653	ECO26_0785	ECO26_0787	ECO26_0968	ECO26_1012	ECO26_1062	ECO26_1083	ECO26_1434	ECO26_1531	ECO26_1687	ECO26_1741	ECO26_1835	ECO26_1890	ECO26_2286	ECO26_2339	ECO26_2367	ECO26_2432	ECO26_2433	ECO26_2838	ECO26_3081	ECO26_3092	ECO26_3306	ECO26_3433	ECO26_3489	ECO26_3612	ECO26_3961	ECO26_3979	ECO26_4164	ECO26_4280 #1	ECO26_4280 #2	ECO26_4302	ECO26_4343	ECO26_4351	ECO26_4486	ECO26_4837	ECO26_4917	ECO26_5089	ECO26_5096	ECO26_5099	ECO26_5139	ECO26_5227	ECO26_5302	ECO26_5384
	fruR	murC	ykgF	prpC	ybcF	ybdK	sdhB	sucB	ybjG	cydC	ssuD	ycbG	ptsG	hyaE	minD	narH	yciK	ycjF	speG	fumC	pdxH	ydiA	aroH	rcsA	fruB	yejE	truA	oxc	yfeG	recO	ygeY	lysS	ttdB	glmM	glmM	kdsC	tldD	yhdH	yrfF	gidA	uhpT	secE	rpoC	thiG	lysC	adiC	dipZ	cysQ	rmlA
1247A	G	G	G	C	G	G	G	T	T	G	C	G	C	T	C	C	G	A	T	G	C	A	.	G	G	T	G	T	C	T	G	T	G	G	C	C	G	T	C	C	C	A	C	A	G	C	C	G	G
1247B	G	.	G	C	G	G	G	T	T	G	C	G	C	T	C	C	G	A	T	G	C	A	A	G	G	T	G	T	C	T	G	T	G	G	C	C	G	T	C	C	C	A	C	A	G	C	C	G	G
1248A	G	G	G	C	G	G	G	T	T	G	C	G	C	T	C	C	G	A	T	G	C	A	A	G	G	T	G	T	C	T	G	T	G	G	C	C	G	T	C	C	C	A	C	A	G	C	C	G	G
1270A	G	G	G	C	G	G	G	T	T	G	C	G	C	T	C	C	G	A	T	G	C	A	A	G	G	T	G	T	C	T	G	T	G	G	C	C	G	.	C	C	C	A	C	A	G	C	C	G	G
1321A	G	G	G	C	G	G	G	T	T	G	C	G	C	T	C	C	G	A	T	G	C	A	A	G	G	T	G	T	C	T	G	T	G	G	C	C	G	T	C	C	C	A	C	A	G	C	C	G	G
1341A	G	G	G	C	G	G	G	T	T	G	C	G	C	T	C	C	G	A	T	G	C	A	A	G	G	T	G	T	C	T	G	T	G	G	C	C	G	T	C	C	C	A	C	A	G	C	C	G	G
1357A	G	G	G	C	G	G	G	T	T	G	C	G	C	T	C	C	G	A	T	G	C	A	A	G	G	T	G	T	C	T	G	T	G	G	C	C	G	T	C	C	C	A	C	A	G	C	C	G	G
1479C	T	T	T	T	A	G	C	T	A	C	C	G	C	C	C	C	G	A	A	G	G	C	A	G	G	T	G	C	A	T	G	C	G	G	A	T	A	T	A	C	C	A	C	A	A	C	G	T	T
1651A	G	G	G	C	G	G	G	T	T	G	C	G	C	T	C	C	G	A	T	G	C	A	.	G	G	T	G	T	C	T	G	T	G	G	C	C	G	T	C	C	C	A	C	A	G	C	C	G	G
1661A	G	.	G	C	G	G	G	T	T	G	C	G	C	T	C	C	G	A	T	G	C	A	A	G	G	T	G	T	C	T	G	T	G	G	C	C	G	T	C	C	C	A	C	A	G	C	C	G	G
1664B	G	G	G	C	G	G	G	T	T	G	C	G	C	T	C	C	G	A	T	G	C	A	A	G	G	T	G	T	C	T	G	T	G	G	C	C	G	T	C	C	C	A	C	A	G	C	C	G	G
1676A	G	.	G	C	G	G	G	T	T	G	C	G	C	T	C	C	G	A	T	G	C	A	A	G	G	T	G	T	C	T	G	T	G	G	C	C	G	T	C	C	C	A	C	A	G	C	C	G	G
1692A	G	.	G	C	G	G	G	T	T	G	C	G	C	T	C	C	G	A	T	G	C	A	A	G	G	T	G	T	C	T	G	T	G	G	C	C	G	T	C	C	C	A	C	A	G	C	C	G	G
1727A	G	G	G	C	G	G	G	T	T	G	C	G	C	T	C	C	G	A	T	G	C	A	A	G	G	T	G	T	C	T	G	T	G	G	C	C	G	T	C	C	C	A	C	A	G	C	C	G	G
1740A	G	G	G	C	G	G	G	T	T	G	C	G	C	T	C	C	G	A	T	G	C	A	A	G	G	T	G	T	C	T	G	T	G	G	C	C	G	T	C	C	C	A	C	A	G	C	C	G	G
1802A	G	G	G	C	G	G	G	T	T	G	C	G	C	T	C	C	G	A	T	G	C	A	A	G	G	T	G	T	C	T	G	T	G	G	C	C	G	T	C	C	C	A	C	A	G	C	C	G	G
1810A	G	G	G	C	G	G	G	T	T	G	C	G	C	T	C	C	G	A	T	G	C	A	A	G	G	T	G	T	C	T	G	T	G	G	C	C	G	T	C	C	C	A	C	A	G	C	C	G	G
1849A	G	G	G	C	G	G	G	T	T	G	C	G	C	T	C	C	G	A	T	G	C	A	A	G	G	T	G	T	C	T	G	T	G	G	C	C	G	T	C	C	C	A	C	A	G	C	C	G	G
1895A	T	T	T	T	A	G	C	T	A	C	C	G	C	C	C	C	G	A	A	G	G	C	A	G	G	T	G	C	A	T	G	C	G	G	A	T	A	T	A	C	C	A	C	A	A	C	G	T	T
1914A	T	T	T	T	A	G	C	T	A	C	C	G	C	C	C	C	G	A	A	G	G	C	A	G	G	T	G	C	A	T	G	C	G	G	A	T	A	T	A	C	C	A	C	A	A	C	G	T	T
1958A	G	G	G	C	G	G	G	T	T	G	C	G	C	T	C	C	G	A	T	G	C	A	A	G	G	T	G	T	C	T	G	T	G	G	C	C	G	T	C	C	C	A	C	A	G	C	C	G	G
1968E	G	G	G	C	G	G	G	T	T	G	C	G	C	T	C	C	G	A	T	G	C	A	A	G	G	T	G	T	C	T	G	T	G	G	C	C	G	T	C	C	C	A	C	A	G	C	C	G	G
1969F	G	G	G	C	G	G	G	T	T	G	C	G	C	T	C	C	G	A	T	G	C	A	A	G	G	T	G	T	C	T	G	T	G	G	C	C	G	T	C	C	C	A	C	A	G	C	C	G	G
1970A	G	.	G	C	G	G	G	T	T	G	C	G	C	T	C	C	G	A	T	G	C	A	A	G	G	T	G	T	C	T	G	T	G	G	C	C	G	T	C	C	C	A	C	A	G	C	C	G	G
2021A	G	.	G	C	G	G	G	T	T	G	C	G	C	T	C	C	G	A	T	G	C	A	A	G	G	T	G	T	C	T	G	T	G	G	C	C	G	T	C	C	C	A	C	A	G	C	C	G	G
2105G	G	G	G	C	G	G	G	T	T	G	C	G	C	T	C	C	G	A	T	G	C	A	A	G	G	T	G	T	C	T	G	T	G	G	C	C	G	T	C	C	C	A	C	A	G	C	C	G	G
2139A	G	G	G	C	G	G	G	T	T	G	C	G	C	T	C	C	G	A	T	G	C	A	A	G	G	T	G	T	C	T	G	T	G	G	C	C	G	T	C	C	C	A	C	A	G	C	C	G	G
2151A	G	G	G	C	G	G	G	T	T	G	C	G	C	T	C	C	G	A	T	G	C	A	A	G	G	T	G	T	C	T	G	T	G	G	C	C	G	T	C	C	C	A	C	A	G	C	C	G	G
2152B	G	G	G	C	G	G	G	T	T	G	C	G	C	T	C	C	G	A	T	G	C	A	A	G	G	T	G	T	C	T	G	T	G	G	C	C	G	T	C	C	C	A	C	A	G	C	C	G	G
2167F	G	G	G	C	G	G	G	T	T	G	C	G	C	T	C	C	G	A	T	G	C	A	A	G	G	T	G	T	C	T	G	T	G	G	C	C	G	T	C	C	C	A	C	A	G	C	C	G	G
2176A	G	G	G	C	G	G	G	T	T	G	C	G	C	T	C	C	G	A	T	G	C	A	A	G	G	T	G	T	C	T	G	T	G	G	C	C	G	T	C	C	C	A	C	A	G	C	C	G	G
2194B	G	G	G	C	G	G	G	T	T	G	C	G	C	T	C	C	G	A	T	G	C	A	A	G	G	T	G	T	C	T	G	T	G	G	C	C	G	T	C	C	C	A	C	A	G	C	C	G	G
2204H2	T	.	T	T	A	T	C	G	A	C	A	A	C	C	C	T	G	G	A	A	G	C	A	A	A	A	G	C	A	A	A	C	G	G	A	T	A	G	A	T	A	C	C	G	A	T	G	T	T
2204H3	T	.	T	T	A	T	C	G	A	C	A	A	C	C	C	T	G	A	A	A	G	C	A	A	A	A	G	C	A	A	A	C	G	G	A	T	A	G	A	T	A	C	C	G	A	T	G	T	T
2206D	G	G	G	C	G	G	G	T	T	G	C	G	C	T	C	C	G	A	T	G	C	A	A	G	G	T	G	T	C	T	G	T	G	G	C	C	G	T	C	C	C	A	C	A	G	C	C	G	G
2223B	G	.	G	C	G	G	G	T	T	G	C	G	C	T	C	C	G	A	T	G	C	A	A	G	G	T	G	T	C	T	G	T	G	G	C	C	G	T	C	C	C	A	C	A	G	C	C	G	G
2228A	G	G	G	C	G	G	G	T	T	G	C	G	C	T	C	C	G	A	T	G	C	A	A	G	G	T	G	T	C	T	G	T	G	G	C	C	G	T	C	C	C	A	C	A	G	C	C	G	G
2234A	G	G	G	C	G	G	G	T	T	G	C	G	C	T	C	C	G	A	T	G	C	A	A	G	G	T	G	T	C	T	G	T	G	G	C	C	G	T	C	C	C	A	C	A	G	C	C	G	G
2248D	G	.	G	C	G	G	G	T	T	G	C	G	C	T	C	C	G	A	T	G	C	A	A	G	G	T	G	T	C	T	G	T	G	G	C	C	G	T	C	C	C	A	C	A	G	C	C	G	G
2496C	G	G	G	.	G	G	G	T	T	G	C	G	C	T	C	C	G	A	T	G	C	A	A	G	G	T	G	T	C	T	G	T	G	G	C	C	G	T	C	C	C	A	C	A	G	C	C	G	G
2509F	G	G	G	C	G	G	G	T	T	G	C	G	C	T	C	C	G	A	T	G	C	A	A	G	G	T	G	T	C	T	G	T	G	G	C	C	G	T	C	C	C	A	C	A	G	C	C	G	G
2563A	G	G	G	C	G	G	G	T	T	G	C	G	C	T	C	C	G	A	T	G	C	A	A	G	G	T	G	T	C	T	G	T	G	G	C	C	G	T	C	C	C	A	C	A	G	C	C	G	G
2564A	G	G	G	C	G	G	G	T	T	G	C	G	C	T	C	C	G	A	T	G	C	A	A	G	G	T	G	T	C	T	G	T	G	G	C	C	G	T	C	C	C	A	C	A	G	C	C	G	G
2606A	G	G	G	C	G	G	G	T	T	G	C	G	C	T	C	C	G	A	T	G	C	A	A	G	G	T	G	T	C	T	G	T	G	G	C	C	G	T	C	C	C	A	C	A	G	C	C	G	G
2701B	G	G	G	C	G	G	G	T	T	G	C	G	C	T	C	C	G	A	T	G	C	A	A	G	G	T	G	T	C	T	G	T	G	G	C	C	G	T	C	C	C	A	C	A	G	C	C	G	G
2702D	G	G	G	C	G	G	G	T	T	G	C	G	C	T	C	C	G	A	T	G	C	A	A	G	G	T	G	T	C	T	G	T	G	G	C	C	G	T	C	C	C	A	C	A	G	C	C	G	G
2704A	G	G	G	.	G	G	G	T	T	G	C	G	C	T	C	C	G	A	T	G	C	A	A	G	G	T	G	T	C	T	G	T	G	G	C	C	G	T	C	C	C	A	C	A	G	C	C	G	G
2707A	G	G	G	C	G	G	G	T	T	G	C	G	C	T	C	C	G	A	T	G	C	A	A	G	G	T	G	T	C	T	G	T	G	G	C	C	G	T	C	C	C	A	C	A	G	C	C	G	G
2729A	G	G	G	.	G	G	G	T	T	G	C	G	C	T	C	C	G	A	T	G	C	A	A	G	G	T	G	T	C	T	G	T	G	G	C	C	G	T	C	C	C	A	C	A	G	C	C	G	G
2732E	G	G	G	C	G	G	G	T	T	G	C	G	C	T	C	C	G	A	T	G	C	A	A	G	G	T	G	T	C	T	G	T	G	G	C	C	G	T	C	C	C	A	C	A	G	C	C	G	G
2757D	G	.	G	C	G	G	G	T	T	G	C	G	C	T	C	C	G	A	T	G	C	A	A	G	G	T	G	T	C	T	G	T	G	G	C	C	G	T	C	C	C	A	C	A	G	C	C	G	G
2760A	G	G	G	C	G	G	G	T	T	G	C	G	C	T	C	C	G	A	T	G	C	A	A	G	G	T	G	T	C	T	G	T	G	G	C	C	G	T	C	C	C	A	C	A	G	C	C	G	G
2771A	G	G	G	C	G	G	G	T	T	G	C	G	C	T	C	C	G	A	T	G	C	A	A	G	G	T	G	T	C	T	G	T	G	G	C	C	G	T	C	C	C	A	C	A	G	C	C	G	G
2774C	G	G	G	C	G	G	G	T	T	G	C	G	C	T	C	C	G	A	T	G	C	A	A	G	G	T	G	T	C	T	G	T	G	G	C	C	G	T	C	C	C	A	C	A	G	C	C	G	G
2793A	G	G	G	C	G	G	G	T	T	G	C	G	C	T	C	C	G	A	T	G	C	A	A	G	G	T	G	T	C	T	G	T	G	G	C	C	G	T	C	C	C	A	C	A	G	C	C	G	G
2802	G	G	G	C	G	G	G	T	T	G	C	G	C	T	C	C	G	A	T	G	C	A	A	G	G	T	G	T	C	T	G	T	G	G	C	C	G	T	C	C	C	A	C	A	G	C	C	G	G
2804A	G	G	G	C	G	G	G	T	T	G	C	G	C	T	C	C	G	A	T	G	C	A	A	G	G	T	G	T	C	T	G	T	G	G	C	C	G	T	C	C	C	A	C	A	G	C	C	G	G
2816B	G	G	G	C	G	G	G	T	T	G	C	G	C	T	C	C	G	A	T	G	C	A	A	G	G	T	G	T	C	T	G	T	G	G	C	C	G	T	C	C	C	A	C	A	G	C	C	G	G
2826A	G	G	G	C	G	G	G	T	T	G	C	G	C	T	C	C	G	A	T	G	C	A	A	G	G	T	G	T	C	T	G	T	G	G	C	C	G	T	C	C	C	A	C	A	G	C	C	G	G
2840A	G	G	G	C	G	G	G	T	T	G	C	G	C	T	C	C	G	A	T	G	C	A	A	G	G	T	G	T	C	T	G	T	G	G	C	C	G	T	C	C	C	A	C	A	G	C	C	G	G
2860A	G	G	G	.	G	G	G	T	T	G	C	G	C	T	C	C	G	A	T	G	C	A	A	G	G	T	G	T	C	T	G	T	G	G	C	C	G	T	C	C	C	A	C	A	G	C	C	G	G
2867A	G	G	G	C	G	G	G	T	T	G	C	G	C	T	C	C	G	A	T	G	C	A	A	G	G	T	G	T	C	T	G	T	G	G	C	C	G	T	C	C	C	A	C	A	G	C	C	G	G
2875A	G	G	G	.	G	G	G	T	T	G	C	G	C	T	C	C	G	A	T	G	C	A	A	G	G	T	G	T	C	T	G	T	G	G	C	C	G	T	C	C	C	A	C	A	G	C	C	G	G
2896D	G	G	G	C	G	G	G	T	T	G	C	G	C	T	C	C	G	A	T	G	C	A	A	G	G	T	G	T	C	T	G	T	G	G	C	C	G	T	C	C	C	A	C	A	G	C	C	G	G
2916F	G	G	G	C	G	G	G	T	T	G	C	G	C	T	C	C	G	A	T	G	C	A	A	G	G	T	G	T	C	T	G	T	G	G	C	C	G	T	C	C	C	A	C	A	G	C	C	G	G
2919B	G	G	G	C	G	G	G	T	T	G	C	G	C	T	C	C	G	A	T	G	C	A	A	G	G	T	G	T	C	T	G	T	G	G	C	C	G	T	C	C	C	A	C	A	G	C	C	G	G
2966F	G	G	G	C	G	G	G	T	T	G	C	G	C	T	C	C	G	A	T	G	C	A	A	G	G	T	G	T	C	T	G	T	G	G	C	C	G	T	C	C	C	A	C	A	G	C	C	G	G
2983A	G	G	G	C	G	G	G	T	T	G	C	G	C	T	C	C	G	A	T	G	C	A	A	G	G	T	G	T	C	T	G	T	G	G	C	C	G	T	C	C	C	A	C	A	G	C	C	G	G
2996C	G	.	G	C	G	G	G	T	T	G	C	G	C	T	C	C	G	A	T	G	C	A	A	G	G	T	G	T	C	T	G	T	G	G	C	C	G	T	C	C	C	A	C	A	G	C	C	G	G
3072F	G	G	G	C	G	G	G	T	T	G	C	G	C	T	C	C	G	A	T	G	C	A	A	G	G	T	G	T	C	T	G	T	G	G	C	C	G	T	C	C	C	A	C	A	G	C	C	G	G
3122A	G	G	G	C	G	G	G	T	T	G	C	G	C	T	C	C	G	A	T	G	C	A	A	G	G	T	G	T	C	T	G	T	G	G	C	C	G	T	C	C	C	A	C	A	G	C	C	G	G
3127A	G	.	G	C	G	G	G	T	T	G	C	G	C	T	C	C	G	A	T	G	C	A	A	G	G	T	G	T	C	T	G	T	G	G	C	C	G	T	C	C	C	A	C	A	G	C	C	G	G
3137B	G	.	G	C	G	G	G	T	T	G	C	G	C	T	C	C	G	A	T	G	C	A	A	G	G	T	G	T	C	T	G	T	G	G	C	C	G	T	C	C	C	A	C	A	G	C	C	G	G
3138E	G	G	G	C	G	G	G	T	T	G	C	G	C	T	C	C	G	A	T	G	C	A	A	G	G	T	G	T	C	T	G	T	G	G	C	C	G	T	C	C	C	A	C	A	G	C	C	G	G
3144A	G	G	G	C	G	G	G	T	T	G	C	G	C	T	C	C	G	A	T	G	C	A	A	G	G	T	G	T	C	T	G	T	G	G	C	C	G	T	C	C	C	A	C	A	G	C	C	G	G
3148A	G	G	G	C	G	G	G	T	T	G	C	G	C	T	C	C	G	A	T	G	C	A	A	G	G	T	G	T	C	T	G	T	G	G	C	C	G	T	C	C	C	A	C	A	G	C	C	G	G
3148G	G	G	G	C	G	G	G	T	T	G	C	G	C	T	C	C	G	A	T	G	C	A	A	G	G	T	G	T	C	T	G	T	G	G	C	C	G	T	C	C	C	A	C	A	G	C	C	G	G
3150A	G	G	G	C	G	G	G	T	T	G	C	G	C	T	C	C	G	A	T	G	C	A	A	G	G	T	G	T	C	T	G	T	G	G	C	C	G	T	C	C	C	A	C	A	G	C	C	G	G
3161F	G	.	G	C	G	G	G	T	T	G	C	G	C	T	C	C	G	A	T	G	C	A	A	G	G	T	G	T	C	T	G	T	G	G	C	C	G	T	C	C	C	A	C	A	G	C	C	G	G
3164B	G	G	G	C	G	G	G	T	T	G	C	G	C	T	C	C	G	A	T	G	C	A	A	G	G	T	G	T	C	T	G	T	G	G	C	C	G	T	C	C	C	A	C	A	G	C	C	G	G
3174B	G	G	G	C	G	G	G	T	T	G	C	G	C	T	C	C	G	A	T	G	C	A	A	G	G	T	G	T	C	T	G	T	G	G	C	C	G	T	C	C	C	A	C	A	G	C	C	G	G
3194F	G	G	G	C	G	G	G	T	T	G	C	G	C	T	C	C	G	A	T	G	C	A	A	G	G	T	G	T	C	T	G	T	G	G	C	C	G	T	C	C	C	A	C	A	G	C	C	G	G
3196F	G	G	G	C	G	G	G	T	T	G	C	G	C	T	C	C	G	A	T	G	C	A	A	G	G	T	G	T	C	T	G	T	G	G	C	C	G	T	C	C	C	A	C	A	G	C	C	G	G
3197D	G	G	G	C	G	G	G	T	T	G	C	G	C	T	C	C	G	A	T	G	C	A	A	G	G	T	G	T	C	T	G	T	G	G	C	C	G	T	C	C	C	A	C	A	G	C	C	G	G
3203A	G	G	G	C	G	G	G	T	T	G	C	G	C	T	C	C	G	A	T	G	C	A	A	G	G	T	G	T	C	T	G	T	G	G	C	C	G	T	C	C	C	A	C	A	G	C	C	G	G
3232A	G	G	G	C	G	G	G	T	T	G	C	G	C	T	C	C	G	A	T	G	C	A	A	G	G	T	G	T	C	T	G	T	G	G	C	C	G	T	C	C	C	A	C	A	G	C	C	G	G
3241H	G	G	G	C	G	G	G	T	T	G	C	G	C	T	C	C	G	A	T	G	C	A	A	G	G	T	G	T	C	T	G	T	G	G	C	C	G	T	C	C	C	A	C	A	G	C	C	G	G
3249A	G	G	G	C	G	G	G	T	T	G	C	G	C	T	C	C	G	A	T	G	C	A	A	G	G	T	G	T	C	T	G	T	G	G	C	C	G	T	C	C	C	A	C	A	G	C	C	G	G
3274H	G	G	G	C	G	G	G	T	T	G	C	G	C	T	C	C	G	A	T	G	C	A	A	.	G	T	G	T	C	T	G	T	G	G	C	C	G	T	C	C	C	A	C	A	G	C	C	G	G
3276A	G	.	G	C	G	G	G	T	T	G	C	G	C	T	C	C	G	A	T	G	C	A	A	.	G	T	G	T	C	T	G	T	G	G	C	C	G	T	C	C	C	A	C	A	G	C	C	G	G
3305A	G	G	G	C	G	G	G	T	T	G	C	G	C	T	C	C	G	A	T	G	C	A	A	.	G	T	G	T	C	T	G	T	G	G	C	C	G	T	C	C	C	A	C	A	G	C	C	G	G
3313B	G	.	G	C	G	G	G	T	T	G	C	G	C	T	C	C	G	A	T	G	C	A	A	.	G	T	G	T	C	T	G	T	G	G	C	C	G	T	C	C	C	A	C	A	G	C	C	G	G
3357A	G	G	G	C	G	G	G	T	T	G	C	G	C	T	C	C	G	A	T	G	C	A	A	G	G	T	G	T	C	T	G	T	G	G	C	C	G	T	C	C	C	A	C	A	G	C	C	G	G
3358B	G	G	G	C	G	G	G	T	T	G	C	G	C	T	C	C	G	A	T	G	C	A	A	.	G	T	G	T	C	T	G	T	G	G	C	C	G	T	C	C	C	A	C	A	G	C	C	G	G
3369B	G	G	G	C	G	G	G	T	T	G	C	G	C	T	C	C	G	A	T	G	C	A	A	G	G	T	G	T	C	T	G	T	G	G	C	C	G	T	C	C	C	A	C	A	G	C	C	G	G
3377A	G	G	G	C	G	G	G	T	T	G	C	G	C	T	C	C	G	A	T	G	C	A	A	G	G	T	G	T	C	T	G	T	G	G	C	C	G	T	C	C	C	A	C	A	G	C	C	G	G
3381D	G	G	G	C	G	G	G	T	T	G	C	G	C	T	C	C	G	A	T	G	C	A	A	G	G	T	G	T	C	T	G	T	G	G	C	C	G	T	C	C	C	A	C	A	G	C	C	G	G
3389E	G	G	G	C	G	G	G	T	T	G	C	G	C	T	C	C	G	A	T	G	C	A	A	G	G	T	G	T	C	T	G	T	G	G	C	C	G	T	C	C	C	A	C	A	G	C	C	G	G
3423C	G	G	G	C	G	G	G	T	T	G	C	G	C	T	C	C	G	A	T	G	C	A	A	G	G	T	G	T	C	T	G	T	G	G	C	C	G	T	C	C	C	A	C	A	G	C	C	G	G
3424A	G	G	G	C	G	G	G	T	T	G	C	G	C	T	C	C	G	A	T	G	C	A	A	G	G	T	G	T	C	T	G	T	G	G	C	C	G	T	C	C	C	A	C	A	G	C	C	G	G
3428H	G	G	G	C	G	G	G	T	T	G	C	G	C	T	C	C	G	A	T	G	C	A	A	G	G	T	G	T	C	T	G	T	G	G	C	C	G	T	C	C	C	A	C	A	G	C	C	G	G
3442H	G	G	G	C	G	G	G	T	T	G	C	G	C	T	C	C	G	A	T	G	C	A	A	.	G	T	G	T	C	T	G	T	G	G	C	C	G	T	C	C	C	A	C	A	G	C	C	G	G
3453B	G	G	G	C	G	G	G	T	T	G	C	G	C	T	C	C	G	A	T	G	C	A	A	.	G	T	G	T	C	T	G	T	G	G	C	C	G	T	C	C	C	A	C	A	G	C	C	G	G
3456E	G	G	G	C	G	G	G	T	T	G	C	G	C	T	C	C	G	A	T	G	C	A	A	.	G	T	G	T	C	T	G	T	G	G	C	C	G	T	C	C	C	A	C	A	G	C	C	G	G
3460C	G	G	G	C	G	G	G	T	T	G	C	G	C	T	C	C	G	A	T	G	C	A	A	G	G	T	G	T	C	T	G	T	G	G	C	C	G	T	.	C	C	A	C	A	G	C	C	G	G
3461B	G	G	G	C	G	G	G	T	T	G	C	G	C	T	C	C	G	A	T	G	C	A	A	.	G	T	G	T	C	T	G	T	G	G	C	C	G	T	C	C	C	A	C	A	G	C	C	G	G
3465E	G	G	G	C	G	G	G	T	T	G	C	G	C	T	C	C	G	A	T	G	C	A	A	G	G	T	G	T	C	T	G	T	G	G	C	C	G	T	C	C	C	A	C	A	G	C	C	G	G
3469G	G	.	G	C	G	G	G	T	T	G	C	G	C	T	C	C	G	A	T	G	C	A	A	G	G	T	G	T	C	T	G	T	G	G	C	C	G	T	C	C	C	A	C	A	G	C	C	G	G
3473C	G	G	G	C	G	G	G	T	T	G	C	G	C	T	C	C	G	A	T	G	C	A	A	G	G	T	G	T	C	T	G	T	G	G	C	C	G	T	C	C	C	A	C	A	G	C	C	G	G
3476A	G	G	G	C	G	G	G	T	T	G	C	G	C	T	C	C	G	A	T	G	C	A	A	G	G	T	G	T	C	T	G	T	G	G	C	C	G	T	C	C	C	A	C	A	G	C	C	G	G
3480A	G	G	G	C	G	G	G	T	T	G	C	G	C	T	C	C	G	A	T	G	C	A	A	G	G	T	G	T	C	T	G	T	G	G	C	C	G	T	C	C	C	A	C	A	G	C	C	G	G
3485E	G	G	G	C	G	G	G	T	T	G	C	G	C	T	C	C	G	A	T	G	C	A	A	G	G	T	G	T	C	T	G	T	G	G	C	C	G	T	C	C	C	A	C	A	G	C	C	G	G
3500B	G	G	G	C	G	G	G	T	T	G	C	G	C	T	C	C	G	A	T	G	C	A	A	.	G	T	G	T	C	T	G	T	G	G	C	C	G	T	C	C	C	A	C	A	G	C	C	G	G
3515A	G	G	G	C	G	G	G	T	T	G	C	G	C	T	C	C	G	A	T	G	C	A	A	.	G	T	G	T	C	T	G	T	G	G	C	C	G	T	C	C	C	A	C	A	G	C	C	G	G
3519E	G	G	G	C	G	G	G	T	T	G	C	G	C	T	C	C	G	A	T	G	C	A	A	.	G	T	G	T	C	T	G	T	G	G	C	C	G	T	C	C	C	A	C	A	G	C	C	G	G
3529C	G	G	G	C	G	G	G	T	T	G	C	G	C	T	C	C	G	A	T	G	C	A	A	.	G	T	G	T	C	T	G	T	G	G	C	C	G	T	C	C	C	A	C	A	G	C	C	G	G
3542F	G	G	G	C	G	G	G	T	T	G	C	G	C	T	C	C	G	A	T	G	C	A	A	G	G	T	G	T	C	T	G	T	G	G	C	C	G	T	C	C	C	A	C	A	G	C	C	G	G
3547F	G	G	G	C	G	G	G	T	T	G	C	G	C	T	C	C	G	A	T	G	C	A	A	.	G	T	G	T	C	T	G	T	G	G	C	C	G	T	C	C	C	A	C	A	G	C	C	G	G
3572D	G	G	G	C	G	G	G	T	T	G	C	G	C	T	C	C	G	A	T	G	C	A	A	G	G	T	G	T	C	T	G	T	G	G	C	C	G	T	C	C	C	A	C	A	G	C	C	G	G
3581B	G	G	G	C	G	G	G	T	T	G	C	G	C	T	C	C	G	A	T	G	C	A	A	G	G	T	G	T	C	T	G	T	G	G	.	C	G	T	C	C	C	A	C	A	G	C	C	G	G
3595D	G	G	G	C	G	G	G	T	T	G	C	G	C	T	C	C	G	A	T	G	C	A	A	G	G	T	G	T	C	T	G	T	G	G	C	C	G	T	C	C	C	A	C	A	G	C	C	G	G
3632F	G	G	G	C	G	G	G	T	T	G	C	G	C	T	C	C	G	A	T	G	C	A	A	G	G	T	G	T	C	T	G	T	G	G	C	C	G	T	C	C	C	A	C	A	G	C	C	G	G
3674A	G	G	G	C	G	G	G	T	T	G	C	G	C	T	C	C	G	A	T	G	C	A	A	G	G	T	G	T	C	T	G	T	G	G	C	C	G	T	C	C	C	A	C	A	G	C	C	G	G
3742D	G	G	G	C	G	G	G	T	T	G	C	G	C	T	C	C	G	A	T	G	C	A	A	G	G	T	G	T	C	T	G	T	G	G	C	C	G	T	C	C	C	A	C	A	G	C	C	G	G
3791G	G	G	G	C	G	G	G	T	T	G	C	G	C	T	C	C	G	A	T	G	C	A	A	.	G	T	G	T	C	T	G	T	G	G	C	C	G	T	C	C	C	A	C	A	G	C	C	G	G
3799H	G	G	.	C	G	G	G	T	T	G	C	G	C	T	C	C	G	A	T	G	C	A	A	G	G	T	G	T	C	T	G	T	G	G	C	C	G	T	C	C	C	A	C	A	G	C	C	G	G
3845G	G	G	G	C	G	G	G	T	T	G	C	G	C	T	C	C	G	A	T	G	C	A	A	G	G	T	G	T	C	T	G	T	G	G	C	C	G	T	C	C	C	A	C	A	G	C	C	G	G
3855H	G	G	G	C	G	G	G	T	T	G	C	G	C	T	C	C	G	A	T	G	C	A	A	G	G	T	G	T	C	T	G	T	G	G	C	C	G	T	C	C	C	A	C	A	G	C	C	G	G
3957	G	G	G	C	G	G	G	T	T	G	C	G	C	T	C	C	G	A	T	G	C	A	A	G	G	T	G	T	C	T	G	T	G	G	C	C	G	T	C	C	C	A	C	A	G	C	C	G	G
3978	G	G	G	C	G	G	G	T	T	G	C	G	C	T	C	C	G	A	T	G	C	A	A	G	G	T	G	T	C	T	G	T	G	G	C	C	G	T	C	C	C	A	C	A	G	C	C	G	G
3996	G	G	G	C	G	G	G	T	T	G	C	G	C	T	C	C	G	A	T	G	C	A	A	G	G	T	G	T	C	T	G	T	G	G	C	C	G	T	C	C	C	A	C	A	G	C	C	G	G
3998	G	G	G	C	G	G	G	T	T	G	C	G	C	T	C	C	G	A	T	G	C	A	A	G	G	T	G	T	C	T	G	T	G	G	C	C	G	T	C	C	C	A	C	A	G	C	C	G	G
4122	G	G	G	C	G	G	G	T	T	G	C	G	C	T	C	C	G	A	T	G	C	A	A	G	G	T	G	T	C	T	G	T	G	G	C	C	G	T	C	C	C	A	C	A	G	C	C	G	G
4131	G	G	G	C	G	G	G	T	T	G	C	G	C	T	C	C	G	A	T	G	C	A	A	G	G	T	G	T	C	T	G	T	G	G	C	C	G	T	C	C	C	A	C	A	G	C	C	G	G
4167	G	G	G	C	G	G	G	T	T	G	C	G	C	T	C	C	G	A	T	G	C	A	A	G	G	T	G	T	C	T	G	T	G	G	C	C	G	T	C	C	C	A	C	A	G	C	C	G	G
4170	G	G	G	C	G	G	G	T	T	G	C	G	C	T	C	C	G	A	T	G	C	A	A	G	G	T	G	T	C	T	G	T	G	G	C	C	G	T	C	C	C	A	C	A	G	C	C	G	G
4174	G	G	G	C	G	G	G	T	T	G	C	G	C	T	C	C	G	A	T	G	C	A	A	G	G	T	G	T	C	T	G	T	G	G	C	C	G	T	C	C	C	A	C	A	G	C	C	G	G
4186	G	.	G	C	G	G	G	T	T	G	C	G	C	T	C	C	G	A	T	G	C	A	A	G	G	T	G	T	C	T	G	T	G	G	C	C	G	T	C	C	C	A	C	A	G	C	C	G	G
4189	G	G	G	C	G	G	G	T	T	G	C	G	C	T	C	C	G	A	T	G	C	A	A	G	G	T	G	T	C	T	G	T	G	G	C	C	G	T	C	C	C	A	C	A	G	C	C	G	G
4196	G	G	G	C	G	G	G	T	T	G	C	G	C	T	C	C	G	A	T	G	C	A	A	G	G	T	G	T	C	T	G	T	G	G	C	C	G	T	C	C	C	A	C	A	G	C	C	G	G
4232B	G	G	G	C	G	G	G	T	T	G	C	G	C	T	C	C	G	A	T	G	C	A	A	G	G	T	G	T	C	T	G	T	G	G	C	C	G	T	C	C	C	A	C	A	G	C	C	G	G
4260C	G	G	G	C	G	G	G	T	T	G	C	G	C	T	C	C	G	A	T	G	C	A	A	.	G	T	G	T	C	T	G	T	G	G	C	C	G	T	C	C	C	A	C	A	G	C	C	G	G
4265D	G	G	G	C	G	G	G	T	T	G	C	G	C	T	C	C	G	A	T	G	C	A	A	G	G	T	G	T	C	T	G	T	G	G	C	C	G	T	C	C	C	A	C	A	G	C	C	G	G
4271C	G	.	G	C	G	G	G	T	T	G	C	G	C	T	C	C	G	A	T	G	C	A	A	G	G	T	G	T	C	T	G	T	G	G	C	C	G	T	C	C	C	A	C	A	G	C	C	G	G
4277H	G	G	G	C	G	G	G	T	T	G	C	G	C	T	C	C	G	A	T	G	C	A	A	G	G	T	G	T	C	T	G	T	G	G	C	C	G	T	C	C	C	A	C	A	G	C	C	G	G
4354A	G	G	G	C	G	G	G	T	T	G	C	G	C	T	C	C	G	A	T	G	C	A	A	G	G	T	G	T	C	T	G	T	G	G	C	C	G	T	C	C	C	A	C	A	G	C	C	G	G
4368A	G	G	G	C	G	G	G	T	T	G	C	G	C	T	C	C	G	A	T	G	C	A	A	G	G	T	G	T	C	T	G	T	G	G	C	C	G	T	C	C	C	A	C	A	G	C	C	G	G
4392E	G	G	G	C	G	G	G	T	T	G	C	G	C	T	C	C	G	A	T	G	C	A	A	.	G	T	G	T	C	T	G	T	G	G	C	C	G	T	C	C	C	A	C	A	G	C	C	G	G
4435B	G	.	G	C	G	G	G	T	T	G	C	G	C	T	C	C	G	A	T	G	C	A	A	.	G	T	G	T	C	T	G	T	G	G	C	C	G	T	C	C	C	A	C	A	G	C	C	G	G
4440B	G	G	G	C	G	G	G	T	T	G	C	G	C	T	C	C	G	A	T	G	C	A	A	.	G	T	G	T	C	T	G	T	G	G	C	C	G	T	C	C	C	A	C	A	G	C	C	G	G
4454G	G	G	G	C	G	G	G	T	T	G	C	G	C	T	C	C	G	A	T	G	C	A	A	.	G	T	G	T	C	T	G	T	G	G	C	C	G	T	C	C	C	A	C	A	G	C	C	G	G
4468A	G	G	G	C	G	G	G	T	T	G	C	G	C	T	C	C	G	A	T	G	C	A	A	G	G	T	G	T	C	T	G	T	G	G	C	C	G	T	C	C	C	A	C	A	G	C	C	G	G
4513	G	G	G	C	G	G	G	T	T	G	C	G	C	T	C	C	G	A	T	G	C	A	A	G	G	T	G	T	C	T	G	T	G	G	C	C	G	T	C	C	C	A	C	A	G	C	C	G	G
4591E	G	G	G	C	G	G	G	T	T	G	C	G	C	T	C	C	G	A	T	G	C	A	A	G	G	T	G	T	C	T	G	T	G	G	C	C	G	T	C	C	C	A	C	A	G	C	C	G	G
4584A	G	G	G	C	G	G	G	T	T	G	C	G	C	T	C	C	G	A	T	G	C	A	A	.	G	T	G	T	C	T	G	T	G	G	C	C	G	T	C	C	C	A	C	A	G	C	C	G	G
4622D	G	G	G	C	G	G	G	T	T	G	C	G	C	T	C	C	G	A	T	G	C	A	A	G	G	T	G	T	C	T	G	T	G	G	C	C	G	T	C	C	C	A	C	A	G	C	C	G	G
4730C	G	G	G	C	G	G	G	T	T	G	C	G	C	T	C	C	G	A	T	G	C	A	A	G	G	T	G	T	C	T	G	T	G	G	C	C	G	T	C	C	C	A	C	A	G	C	C	G	G
4785A	G	G	G	C	G	G	G	T	T	G	C	G	C	T	C	C	G	A	T	G	C	A	A	G	G	T	G	T	C	T	G	T	G	G	C	C	G	T	C	C	C	A	C	A	G	C	C	G	G
4789A	G	G	G	C	G	G	G	T	T	G	C	G	C	T	C	C	G	A	T	G	C	A	A	G	G	T	G	T	C	T	G	T	G	G	C	C	G	T	C	C	C	A	C	A	G	C	C	G	G
4791B	G	G	G	C	G	G	G	T	T	G	C	G	C	T	C	C	G	A	T	G	C	A	A	G	G	T	G	T	C	T	G	T	G	G	C	C	G	T	C	C	C	A	C	A	G	C	C	G	G
4822A	G	G	G	C	G	G	G	T	T	G	C	G	C	T	C	C	G	A	T	G	C	A	A	.	G	T	G	T	C	T	G	T	G	G	C	C	G	T	C	C	C	A	C	A	G	C	C	G	G
4824A	G	G	G	C	G	G	G	T	T	G	C	G	C	T	C	C	G	A	T	G	C	A	A	.	G	T	G	T	C	T	G	T	G	G	C	C	G	T	C	C	C	A	C	A	G	C	C	G	G
4829EA	G	G	G	C	G	G	G	T	T	G	C	G	C	T	C	C	G	A	T	G	C	A	A	.	G	T	G	T	C	T	G	T	G	G	C	C	G	T	C	C	C	A	C	A	G	C	C	G	G
4848A	G	G	G	C	G	G	G	T	T	G	C	G	C	T	C	C	G	A	T	G	C	A	A	.	G	T	G	T	C	T	G	T	G	G	C	C	G	T	C	C	C	A	C	A	G	C	C	G	G
4863A	G	G	G	C	G	G	G	T	T	G	C	G	C	T	C	C	G	A	T	G	C	A	A	G	G	T	G	T	C	T	G	T	G	G	C	C	G	T	C	C	C	A	C	A	G	C	C	G	G
5019A	G	G	G	C	G	G	G	T	T	G	C	G	C	T	C	C	G	A	T	G	C	A	A	G	G	T	G	T	C	T	G	T	G	G	C	C	G	T	C	C	C	A	C	A	G	C	C	G	G
5131A	G	G	G	C	G	G	G	T	T	G	C	G	C	T	C	C	G	A	T	G	C	A	A	G	G	T	G	T	C	T	G	T	G	G	C	C	G	T	C	C	C	A	C	A	G	C	C	G	G
5171A	G	G	G	C	G	G	G	T	T	G	C	G	C	T	C	C	G	A	T	G	C	A	A	G	G	T	G	T	C	T	G	T	G	G	C	C	G	T	C	C	C	A	C	A	G	C	C	G	G
5196B	G	G	G	C	G	G	G	T	T	G	C	G	C	T	C	C	G	A	T	G	C	A	A	G	G	T	G	T	C	T	G	T	G	G	C	C	G	T	C	C	C	A	C	A	G	C	C	G	G
5206E	G	G	G	C	G	G	G	T	T	G	C	G	C	T	C	C	G	A	T	G	C	A	A	G	G	T	G	T	C	T	G	T	G	G	C	C	G	T	C	C	C	A	C	A	G	C	C	G	G
5252F	G	G	G	C	G	G	G	T	T	G	C	G	C	T	C	C	G	A	T	G	C	A	A	G	G	T	G	T	C	T	G	T	G	G	C	C	G	T	C	C	C	A	C	A	G	C	C	G	G
5292A	G	G	G	C	G	G	G	T	T	G	C	G	C	T	C	C	G	A	T	G	C	A	A	G	G	T	G	T	C	T	G	T	G	G	C	C	G	T	C	C	C	A	C	A	G	C	C	G	G
5515A	G	.	G	C	G	G	G	T	T	G	C	G	C	T	C	C	G	A	T	G	C	A	A	G	G	T	G	T	C	T	G	T	G	G	C	C	G	T	C	C	C	A	C	A	G	C	C	G	G
5583H	G	G	G	C	G	G	G	T	T	G	C	G	C	T	C	C	G	A	T	G	C	A	A	G	G	T	G	T	C	T	G	T	G	G	C	C	G	T	C	C	C	A	C	A	G	C	C	G	G
5680A	G	G	G	C	G	G	G	T	T	G	C	G	C	T	C	C	G	A	T	G	C	A	A	G	G	T	G	T	C	T	G	T	G	G	C	C	G	T	C	C	C	A	C	A	G	C	C	G	G
5687B	G	G	G	C	G	G	G	T	T	G	C	G	C	T	C	C	G	A	T	G	C	A	A	.	G	T	G	T	C	T	G	T	G	G	C	C	G	T	C	C	C	A	C	A	G	C	C	G	G
9331A	G	G	G	C	G	G	G	T	T	G	C	G	C	T	C	C	G	A	T	G	C	A	A	G	G	T	G	T	C	T	G	T	G	G	C	C	G	T	C	C	C	A	C	A	G	C	C	G	G
2009C-3612	G	G	G	C	G	G	G	T	T	G	C	G	C	T	C	C	G	A	T	G	C	A	A	G	G	T	G	T	C	T	G	T	G	G	C	C	G	T	C	C	C	A	C	A	G	C	C	G	G
2009C-3689	G	G	G	C	G	G	G	T	T	G	C	G	C	T	C	C	G	A	T	G	C	A	A	G	G	T	G	T	C	T	G	T	G	G	C	C	G	T	C	C	C	A	C	A	G	C	C	G	G
2009C-3996	T	T	T	T	A	T	C	G	A	C	A	A	C	C	C	T	G	G	A	A	G	C	A	A	A	A	G	C	A	A	A	C	G	G	A	T	A	G	A	T	A	C	C	G	A	T	G	T	T
2009C-4747	T	T	T	T	A	T	C	T	A	C	A	A	A	C	C	T	A	G	A	A	G	C	C	A	A	A	G	C	A	A	A	C	G	G	A	T	A	G	A	T	A	C	C	G	A	T	G	T	T
2009C-4760	T	T	T	T	A	T	C	G	A	C	A	A	C	C	C	T	G	G	A	A	G	C	A	A	A	A	G	C	A	A	A	C	G	G	A	T	A	G	A	T	A	C	C	G	A	T	G	T	T
2009C-4826	T	T	T	T	A	T	C	G	A	C	A	A	C	C	C	T	G	G	A	A	G	C	A	A	A	A	G	C	A	A	A	C	G	G	A	T	A	G	A	T	A	C	C	G	A	T	G	T	T
CFSAN001629	T	T	T	T	A	T	C	G	A	C	A	A	C	C	C	T	G	G	A	A	G	C	A	A	A	A	G	C	A	A	A	C	G	G	A	T	A	G	A	T	A	C	C	G	A	T	G	T	T
[truncated: 2 more columns]
