# Supplementary material for: Targeted Amplicon Sequencing for Single-Nucleotide-Polymorphism Genotyping of Attaching and Effacing Escherichia coli O26:H11 Cattle Strains via a High-Throughput Library Preparation Technique
Source: Appl Environ Microbiol. 2016 Jan 7;82(2):640–9. doi: 10.1128/AEM.03182-15 (PMC4711113; doi:10.1128/AEM.03182-15)
Supplement: Supplemental material [file AEM.03182-15_zam999116857sd8.xlsx]

## Sheet: Table S7
Table S7. E. coli O26:H11cattle and U.S. human strain single nucleotide polymorphism genotypes.
	11368	1226/65	1557/77	HUSEC013	HUSEC014	HUSEC015	HUSEC016	HUSEC017	HUSEC018	HUSEC019	HUSEC020	stx negative O26:H11 (n =172)	stx1 (n=3)	stx1 (n=1)	stx1 (n=1)	2009C-3612	2009C-3689	2009C-3996	2009C-4747	2009C-4760	2009C-4826	CFSAN001629
SNP-CC	4	4	4	3	4	3	3	4	2	1	1	1	3	4	4
gene
fruR	T	T	T	T	T	G	G	T	G	G	G	G	T	T	T	G	G	T	T	T	T	T
murC	T	T	T	T	T	T	T	T	T	T	G	G	T	NA	NA	G	G	T	T	T	T	T
ykgF	T	T	T	T	T	T	T	T	G	G	G	G	T	T	T	G	G	T	T	T	T	T
prpC	T	T	T	T	T	T	T	T	C	C	C	C	T	T	T	C	C	T	T	T	T	T
ybcF	A	A	A	A	A	A	A	A	A	A	G	G	A	A	A	G	G	A	A	A	A	A
ybdK	T	T	T	G	T	G	G	T	G	G	G	G	G	T	T	G	G	T	T	T	T	T
sdhB	C	C	C	C	C	C	C	C	C	G	G	G	C	C	C	G	G	C	C	C	C	C
sucB	T	T	G	T	G	T	T	G	T	T	T	T	T	G	G	T	T	G	T	G	G	G
ybjG	A	A	A	A	A	A	A	A	A	T	T	T	A	A	A	T	T	A	A	A	A	A
cydC	C	C	C	C	C	C	C	C	G	G	G	G	C	C	C	G	G	C	C	C	C	C
ssuD	A	A	A	C	A	C	C	A	C	C	C	C	C	A	A	C	C	A	A	A	A	A
ycbG	A	A	A	G	A	G	G	A	G	G	G	G	G	A	A	G	G	A	A	A	A	A
ptsG	A	C	C	C	C	C	C	C	C	C	C	C	C	C	C	C	C	C	A	C	C	C
hyaE	C	C	C	T	C	T	T	C	T	T	T	T	C	C	C	T	T	C	C	C	C	C
minD	T	C	C	C	C	C	C	C	C	C	C	C	C	C	C	C	C	C	C	C	C	C
narH	T	T	T	C	T	C	C	T	C	C	C	C	C	T	T	C	C	T	T	T	T	T
yciK	A	G	G	G	G	G	G	G	G	G	G	G	G	G	G	G	G	G	A	G	G	G
ycjF	G	G	G	A	G	A	A	G	A	A	A	A	A	G	A	A	A	G	G	G	G	G
speG	A	A	A	A	A	A	A	A	T	T	T	T	A	A	A	T	T	A	A	A	A	A
fumC	A	A	A	G	A	G	G	A	G	G	G	G	G	A	A	G	G	A	A	A	A	A
pdxH	G	G	G	G	G	G	G	G	C	C	C	C	G	G	G	C	C	G	G	G	G	G
ydiA	C	C	C	C	C	C	C	C	C	A	A	A	C	C	C	A	A	C	C	C	C	C
aroH	C	A	A	A	A	A	A	A	A	A	A	A	A	A	A	A	A	A	C	A	A	A
rcsA	A	A	A	G	A	G	G	A	G	G	G	G	G	A	A	G	G	A	A	A	A	A
fruB	A	A	A	G	A	G	G	A	G	G	G	G	G	A	A	G	G	A	A	A	A	A
yejE	A	A	A	T	A	T	T	A	T	T	T	T	T	A	A	T	T	A	A	A	A	A
truA	G	G	G	G	G	G	T	G	G	G	G	G	G	G	G	G	G	G	G	G	G	G
oxc	C	C	C	C	C	C	C	C	C	T	T	T	C	C	C	T	T	C	C	C	C	C
yfeG	A	A	A	A	A	A	A	A	A	C	C	C	A	A	A	C	C	A	A	A	A	A
recO	A	A	A	T	A	T	T	A	T	T	T	T	T	A	A	T	T	A	A	A	A	A
ygeY	A	A	A	G	A	G	G	A	G	G	G	G	G	A	A	G	G	A	A	A	A	A
lysS	C	C	C	C	C	C	C	C	C	T	T	T	C	C	C	T	T	C	C	C	C	C
ttdB	A	G	G	G	G	G	G	G	G	G	G	G	G	G	G	G	G	G	G	G	G	G
glmM #1	A	G	G	G	G	G	G	G	G	G	G	G	G	G	G	G	G	G	G	G	G	G
glmM #2	A	A	A	A	A	A	A	A	C	C	C	C	A	A	A	C	C	A	A	A	A	A
kdsC	T	T	T	T	T	T	T	T	C	C	C	C	T	T	T	C	C	T	T	T	T	T
tldD	A	A	A	A	A	A	A	A	G	G	G	G	A	A	A	G	G	A	A	A	A	A
yhdH	G	G	G	T	G	T	T	G	T	T	T	T	T	G	G	T	T	G	G	G	G	G
yrfF	A	A	A	A	A	A	A	A	A	C	C	C	A	A	A	C	C	A	A	A	A	A
gidA	T	C	T	C	T	C	C	T	C	C	C	C	C	T	T	C	C	T	T	T	T	T
uhpT	A	A	A	C	A	C	C	A	C	C	C	C	C	A	A	C	C	A	A	A	A	A
secE	C	C	C	A	C	A	A	C	A	A	A	A	A	C	C	A	A	C	C	C	C	C
rpoC	T	C	C	C	C	C	C	C	C	C	C	C	C	C	C	C	C	C	C	C	C	C
thiG	G	A	G	A	G	A	A	G	A	A	A	A	A	G	G	A	A	G	G	G	G	G
lysC	A	A	A	G	A	G	G	A	G	G	G	G	A	A	A	G	G	A	A	A	A	A
adiC	T	T	T	C	T	C	C	T	C	C	C	C	C	T	T	C	C	T	T	T	T	T
dipZ	G	G	G	C	G	C	C	G	C	C	C	C	G	G	G	C	C	G	G	G	G	G
cysQ	T	T	T	G	T	G	G	T	G	G	G	G	T	T	T	G	G	T	T	T	T	T
