# Supplementary material for: Targeted Amplicon Sequencing for Single-Nucleotide-Polymorphism Genotyping of Attaching and Effacing Escherichia coli O26:H11 Cattle Strains via a High-Throughput Library Preparation Technique
Source: Appl Environ Microbiol. 2016 Jan 7;82(2):640–9. doi: 10.1128/AEM.03182-15 (PMC4711113; doi:10.1128/AEM.03182-15)
Supplement: Supplemental material [file AEM.03182-15_zam999116857sd9.xlsx]

## Sheet: Table S8
	Table S8. Locus tag combinations of single nucleotide polymorphisms that produce homogenous genotypes.
	Locus tag	Gene		1226/65	1557/77 (DEC10c)	HUSEC013	HUSEC014	HUSEC015	HUSEC016	HUSEC017	HUSEC018	HUSEC019	HUSEC020	11368 (Reference sequence NC_013361.1)	SNP Change	Absolute SNP Position in genome
				SNP-CC4	SNP-CC4	SNP-CC3	SNP-CC4	SNP-CC3	SNP-CC3	SNP-CC4	SNP-CC2	SNP-CC1	SNP-CC1
	ECO26_3092	yejE		A	A	T	A	T	T	A	T	T	T	A	A-T	3030971
	ECO26_3612	recO		A	A	T	A	T	T	A	T	T	T	A	A-T	3551044
	ECO26_3489	yfeG		A	A	A	A	A	A	A	A	C	C	A	A-C	3410529
	ECO26_4486	yrfF		A	A	A	A	A	A	A	A	C	C	A	A-C	4446501
	ECO26_4917	uhpT		A	A	C	A	C	C	A	C	C	C	A	A-C	4943021
	ECO26_1062	ssuD		A	A	C	A	C	C	A	C	C	C	A	A-C	1135005
	ECO26_1083	ycbG		A	A	G	A	G	G	A	G	G	G	A	A-G	1157959
	ECO26_5139	lysC		A	A	G	A	G	G	A	G	G	G	A	A-G	5206902
	ECO26_2838	rcsA		A	A	G	A	G	G	A	G	G	G	A	A-G	2735850
	ECO26_3081	fruB		A	A	G	A	G	G	A	G	G	G	A	A-G	3018001
	ECO26_2339	fumC		A	A	G	A	G	G	A	G	G	G	A	A-G	2265373
	ECO26_3961	ygeY		A	A	G	A	G	G	A	G	G	G	A	A-G	3914494
	ECO26_1835	yciK		G	G	G	G	G	G	G	G	G	G	A	A-G	1787173
	ECO26_4164	ttdB		G	G	G	G	G	G	G	G	G	G	A	A-G	4129239
	ECO26_4280 #1	glmM		G	G	G	G	G	G	G	G	G	G	A	A-G	4253102
	ECO26_0370	prpC		T	T	T	T	T	T	T	C	C	C	T	T-C	398342
	ECO26_4302	kdsC		T	T	T	T	T	T	T	C	C	C	T	T-C	4272578
	ECO26_1741	narH		T	T	C	T	C	C	T	C	C	C	T	T-C	1711223
	ECO26_5227	adiC		T	T	C	T	C	C	T	C	C	C	T	T-C	5302486
	ECO26_5096	rpoC		C	C	C	C	C	C	C	C	C	C	T	T-C	5151319
	ECO26_1687	minD		C	C	C	C	C	C	C	C	C	C	T	T-C	1652262
